# Supplementary material for: Integrating Meta-QTL Analysis and Genome-Wide Association Mapping in Ethiopian Sesame (Sesamum indicum L.) Reveals Novel Loci for Plant Height and Seed Coat Color
Source: Plants (Basel). 2026 Feb 2;15(3):463. doi: 10.3390/plants15030463 (PMC12899116; doi:10.3390/plants15030463)
Supplement: Supplementary file 1 [file plants-15-00463-s001.zip]

Archive with 12 entries (12 files):
- Data of 3683 GWAS SNPs.xlsx
- Field Dataset WARC Sesame Trials 2024-2025.xls
- Supplementary Table S1.pdf
- Supplementary Table S10.pdf
- Supplementary Table S2.pdf
- Supplementary Table S3.xlsx
- Supplementary Table S4.pdf
- Supplementary Table S5.pdf
- Supplementary Table S6.pdf
- Supplementary Table S7.pdf
- Supplementary Table S8.pdf
- Supplementary Table S9.pdf
