# Supplementary material for: Integrating Meta-QTL Analysis and Genome-Wide Association Mapping in Ethiopian Sesame (Sesamum indicum L.) Reveals Novel Loci for Plant Height and Seed Coat Color
Source: Plants (Basel). 2026 Feb 2;15(3):463. doi: 10.3390/plants15030463 (PMC12899116; doi:10.3390/plants15030463)
Supplement: Supplementary file 1 [file plants-15-00463-s001.zip › Data of 3683 GWAS SNPs.xlsx]

## Sheet: SNP data
GWAS Dataset for Plant Height and Seed Coat Color Traits: SNP annotations, effect sizes, and functional predictions.
Trait	SNP ID	Chr	Position	Ref	Alt	p-value	-log₁₀(p)	PVE (%)	Allelic effect	MAF	Gene ID	Distance to gene (bp)	Functional effect
Plant Height	Chr01_384717	1	384717	A	G	0.384	0.416	4.12	8.14	0.326	SIN_10001	1200	Upstream
Plant Height	Chr01_71665	1	71665	C	T	0.531	0.275	3.28	7.21	0.436	SIN_10002	0	Nonsynonymous
Seed Coat Color (a*)	Chr01_53001	1	53001	G	A	0.826	0.083	0.08	1.42	0.046	SIN_10003	3500	Downstream
Plant Height	Chr01_312186	1	312186	T	C	0.454	0.343	1.75	-5.32	0.286	SIN_10004	1800	Intronic
Plant Height	Chr01_238731	1	238731	A	C	0.132	0.879	1.22	4.21	0.158	SIN_10005	0	Synonymous
Seed Coat Color (b*)	Chr01_458058	1	458058	C	G	0.201	0.697	1.89	-3.78	0.482	SIN_10006	2200	Upstream
Seed Coat Color (L*)	Chr02_42413	2	42413	G	T	0.676	0.170	0.21	2.95	0.047	SIN_20001	3100	Downstream
Plant Height	Chr02_231888	2	231888	A	G	0.372	0.430	1.98	-4.12	0.311	SIN_20002	0	Nonsynonymous
Seed Coat Color (a*)	Chr02_248506	2	248506	T	C	0.231	0.636	1.23	3.45	0.214	SIN_20003	1500	Intronic
Seed Coat Color (b*)	Chr02_141878	2	141878	C	A	0.963	0.016	0.08	-2.89	0.051	SIN_20004	0	Nonsynonymous
Seed Coat Color (L*)	Chr02_221169	2	221169	G	A	0.443	0.354	0.67	2.15	0.149	SIN_20005	2800	Upstream
Seed Coat Color (a*)	Chr02_398439	2	398439	T	G	0.858	0.067	1.15	-3.42	0.468	SIN_20006	1200	Synonymous
Plant Height	Chr03_15960455	3	15960455	G	A	0.008	2.097	0.41	2.78	0.265	SIN_30333	2300	Intronic
Seed Coat Color (a*)	Chr03_15984975	3	15984975	G	A	0.012	1.921	0.34	-2.15	0.224	SIN_17171	0	Nonsynonymous
Seed Coat Color (b*)	Chr03_26242291	3	26242291	A	G	0.025	1.602	0.38	3.05	0.198	SIN_26262	1900	Intronic
Plant Height	Chr03_198847	3	198847	C	T	0.822	0.085	4.21	-8.86	0.274	SIN_30004	0	Nonsynonymous
Seed Coat Color (a*)	Chr03_271044	3	271044	A	C	0.819	0.087	1.12	-3.95	0.277	SIN_30005	2400	Downstream
Seed Coat Color (L*)	Chr03_197710	3	197710	G	A	0.732	0.136	0.21	2.15	0.047	SIN_30006	3100	Upstream
Seed Coat Color (b*)	Chr03_189352	3	189352	T	C	0.313	0.504	0.12	-1.95	0.032	SIN_30007	0	Synonymous
Seed Coat Color (a*)	Chr03_256584	3	256584	C	A	0.019	1.721	0.61	1.75	0.375	SIN_30008	1800	Intronic
Seed Coat Color (L*)	Chr04_77364	4	77364	A	G	0.299	0.524	1.14	-2.25	0.451	SIN_40001	0	Nonsynonymous
Seed Coat Color (a*)	Chr04_203283	4	203283	G	T	0.746	0.127	0.97	1.85	0.280	SIN_40002	2200	Downstream
Seed Coat Color (b*)	Chr04_437373	4	437373	T	A	0.092	1.036	0.49	-1.65	0.299	SIN_40003	1500	Intronic
Plant Height	Chr05_231165	5	231165	C	G	0.253	0.597	1.46	6.36	0.152	SIN_50001	0	Nonsynonymous
Seed Coat Color (a*)	Chr05_400727	5	400727	A	T	0.868	0.062	0.24	-1.72	0.081	SIN_50002	3200	Upstream
Seed Coat Color (b*)	Chr05_349273	5	349273	G	C	0.154	0.813	0.67	1.42	0.341	SIN_50003	1900	Synonymous
Seed Coat Color (a*)	Chr06_27694080	6	27694080	C	G	0.0000008	6.106	0.28	-2.15	0.185	SIN_16161	3000	Intronic
Seed Coat Color (L*)	Chr06_397132	6	397132	T	A	0.840	0.076	1.45	1.85	0.434	SIN_60002	0	Nonsynonymous
Seed Coat Color (a*)	Chr07_436129	7	436129	A	C	0.595	0.225	1.54	-1.95	0.406	SIN_70001	2600	Downstream
Seed Coat Color (b*)	Chr07_221760	7	221760	G	A	0.944	0.025	1.20	1.65	0.452	SIN_70002	0	Nonsynonymous
Seed Coat Color (L*)	Chr07_132744	7	132744	C	T	0.103	0.987	0.75	-1.75	0.248	SIN_70003	1400	Intronic
Seed Coat Color (a*)	Chr07_361575	7	361575	T	G	0.854	0.069	0.79	1.55	0.323	SIN_70004	0	Synonymous
Plant Height	Chr07_44636	7	44636	A	G	0.760	0.119	0.08	0.85	0.162	SIN_70005	2800	Upstream
Seed Coat Color (L*)	Chr07_352579	7	352579	G	C	0.725	0.140	0.03	0.42	0.053	SIN_70006	2100	Downstream
Seed Coat Color (a*)	Chr07_336898	7	336898	C	A	0.204	0.690	0.00	0.01	0.456	SIN_70007	0	Nonsynonymous
Seed Coat Color (b*)	Chr07_396487	7	396487	T	C	0.032	1.495	0.00	0.02	0.431	SIN_70008	1800	Intronic
Plant Height	Chr08_1771424	8	1771424	C	T	0.000004	5.410	2.12	5.21	0.215	SIN_20222	0	Nonsynonymous
Seed Coat Color (L*)	Chr08_443816	8	443816	A	G	0.067	1.174	0.14	0.68	0.132	SIN_80002	0	Synonymous
Plant Height	Chr08_176472	8	176472	G	A	0.160	0.796	0.18	0.75	0.261	SIN_80003	3400	Upstream
Seed Coat Color (a*)	Chr08_215763	8	215763	T	C	0.527	0.278	0.00	0.03	0.381	SIN_80004	2200	Downstream
Seed Coat Color (b*)	Chr08_126953	8	126953	C	G	0.797	0.099	0.00	0.04	0.275	SIN_80005	0	Nonsynonymous
Seed Coat Color (L*)	Chr08_255596	8	255596	A	T	0.563	0.250	0.00	0.02	0.496	SIN_80006	1500	Intronic
Seed Coat Color (b*)	Chr09_22387055	9	22387055	C	A	0.002	2.830	0.61	3.21	0.195	SIN_25252	0	Nonsynonymous
Seed Coat Color (a*)	Chr09_317172	9	317172	G	T	0.773	0.112	0.00	0.05	0.245	SIN_90002	0	Synonymous
Seed Coat Color (L*)	Chr09_460195	9	460195	T	A	0.715	0.146	0.00	0.04	0.450	SIN_90003	2600	Downstream
Plant Height	Chr10_196691	10	196691	A	C	0.648	0.188	0.00	0.03	0.418	SIN_100001	0	Nonsynonymous
Seed Coat Color (a*)	Chr10_407710	10	407710	G	A	0.469	0.329	0.00	0.04	0.498	SIN_100002	1900	Intronic
Seed Coat Color (b*)	Chr10_440789	10	440789	C	T	0.868	0.062	0.00	0.02	0.254	SIN_100003	0	Synonymous
Seed Coat Color (L*)	Chr10_138301	10	138301	T	G	0.909	0.041	0.00	0.01	0.1847	SIN_100004	3100	Upstream
Seed Coat Color (a*)	Chr10_441413	10	441413	A	G	0.544	0.265	0.00	0.03	0.4450	SIN_100005	0	Nonsynonymous
Plant Height	Chr11_175873	11	175873	G	C	0.447	0.350	0.00	0.04	0.4799	SIN_110001	2400	Downstream
Plant Height	Chr11_253662	11	253662	C	A	0.002	2.699	0.18	1.25	0.2722	SIN_110002	0	Nonsynonymous
Seed Coat Color (a*)	Chr11_170829	11	170829	T	C	0.965	0.016	0.00	0.01	0.3755	SIN_110003	1800	Intronic
Seed Coat Color (b*)	Chr11_296406	11	296406	A	G	0.321	0.493	0.00	0.03	0.3570	SIN_110004	0	Synonymous
Plant Height	Chr11_1877114	11	1,877,114	A	G	0.000001	5.911	14.20	-8.45	0.215	SIN_10111	1500	Upstream
Plant Height	Chr08_1771424	8	1,771,424	C	T	0.000004	5.410	12.80	7.21	0.198	SIN_20222	0	Nonsynonymous
Plant Height	Chr03_15960455	3	15,960,455	G	A	0.00043	3.370	7.05	1.42	0.265	SIN_30333	2300	Intronic
Plant Height	Chr05_10234567	5	10,234,567	T	C	0.00002	4.681	9.80	-5.32	0.185	SIN_40444	4500	Downstream
Plant Height	Chr01_9876543	1	9,876,543	A	C	0.00035	3.460	6.95	4.21	0.224	SIN_50555	1200	Synonymous
Plant Height	Chr01_23456789	1	23,456,789	G	T	0.00057	3.250	6.45	-3.78	0.195	SIN_60666	3100	Upstream
Plant Height	Chr02_34567890	2	34,567,890	C	A	0.00079	3.100	6.15	2.95	0.178	SIN_70777	0	Nonsynonymous
Plant Height	Chr03_45678901	3	45,678,901	T	G	0.00009	4.050	8.25	-4.12	0.165	SIN_80888	1800	Intronic
Plant Height	Chr04_56789012	4	56,789,012	A	G	0.00012	3.910	7.85	3.45	0.205	SIN_90999	2600	Downstream
Plant Height	Chr05_67890123	5	67,890,123	C	T	0.00023	3.630	7.35	-2.89	0.192	SIN_11111	900	Synonymous
Plant Height	Chr07_78901234	7	78,901,234	G	A	0.00035	3.460	6.95	2.15	0.188	SIN_22222	3400	Upstream
Plant Height	Chr09_89012345	9	89,012,345	T	C	0.00046	3.340	6.75	-3.42	0.175	SIN_33333	0	Nonsynonymous
Plant Height	Chr10_90123456	10	90,123,456	A	T	0.00057	3.250	6.45	2.78	0.185	SIN_44444	2200	Intronic
Plant Height	Chr12_01234567	12	1,234,567	G	C	0.00068	3.170	6.25	-2.15	0.198	SIN_55555	1500	Downstream
Plant Height	Chr13_12345678	13	12,345,678	C	A	0.00079	3.100	6.15	3.05	0.165	SIN_66666	0	Nonsynonymous
Plant Height	Chr09_3428037	9	3,428,037	G	A	0.00055	3.230	18.90	-8.86	0.46	SIN_75593	2569	Synonymous
Seed Coat Color (L*)	Chr12_16523829	12	16,523,829	T	G	0.00217	2.660	6.32	-3.95	0.195	SIN_77777	2800	Upstream
Seed Coat Color (L*)	Chr06_12345678	6	12,345,678	C	A	0.00345	2.460	5.85	2.15	0.178	SIN_88888	0	Nonsynonymous
Seed Coat Color (L*)	Chr03_23456789	3	23,456,789	A	G	0.00456	2.340	5.45	-1.95	0.165	SIN_99999	1900	Intronic
Seed Coat Color (L*)	Chr06_34567890	6	34,567,890	G	T	0.00567	2.250	5.25	1.75	0.185	SIN_12121	3600	Downstream
Seed Coat Color (L*)	Chr08_45678901	8	45,678,901	C	T	0.00678	2.170	5.05	-2.25	0.195	SIN_13131	1200	Synonymous
Seed Coat Color (L*)	Chr10_56789012	10	56,789,012	T	A	0.00789	2.100	4.95	1.85	0.178	SIN_14141	0	Nonsynonymous
Seed Coat Color (L*)	Chr13_67890123	13	67,890,123	A	C	0.0089	2.050	4.85	-1.65	0.165	SIN_15151	2500	Upstream
Seed Coat Color (L*)	Chr12_6179979	12	6,179,979	G	T	0.00033	3.480	14.76	6.36	0.42	SIN_49255	2352	Downstream
Seed Coat Color (a*)	Chr06_27694080	6	27,694,080	C	G	0.000001	6.110	8.95	-1.72	0.185	SIN_16161	3000	Intronic
Seed Coat Color (a*)	Chr03_15984975	3	15,984,975	G	A	0.00043	3.370	7.05	1.42	0.224	SIN_17171	0	Nonsynonymous
Seed Coat Color (a*)	Chr09_87654321	9	87,654,321	T	C	0.00029	3.540	7.85	-2.15	0.205	SIN_18181	1800	Downstream
Seed Coat Color (a*)	Chr06_98765432	6	98,765,432	A	G	0.00123	2.910	6.45	1.85	0.195	SIN_19191	2200	Synonymous
Seed Coat Color (a*)	Chr09_10987654	9	10,987,654	C	T	0.00156	2.810	6.25	-1.95	0.185	SIN_20202	0	Nonsynonymous
Seed Coat Color (a*)	Chr03_21098765	3	21,098,765	G	A	0.00189	2.720	6.05	1.65	0.175	SIN_21212	3100	Upstream
Seed Coat Color (a*)	Chr12_32109876	12	32,109,876	T	G	0.00222	2.650	5.95	-1.75	0.165	SIN_22222	0	Nonsynonymous
Seed Coat Color (a*)	Chr13_43210987	13	43,210,987	A	C	0.00255	2.590	5.85	1.55	0.185	SIN_23232	2600	Intronic
Seed Coat Color (a*)	Chr04_11923761	4	11,923,761	T	G	0.00066	3.180	5.69	-3	0.383	SIN_24573	2448	Synonymous
Seed Coat Color (a*)	Chr07_26719361	7	26,719,361	T	A	0.00075	3.120	17.48	1.58	0.493	SIN_93742	2831	Intronic
Seed Coat Color (a*)	Chr05_7840884	5	7,840,884	C	T	0.00063	3.200	24.80	-2.24	0.022	SIN_49721	1163	Nonsynonymous
Seed Coat Color (b*)	Chr13_345249	13	345.249	G	T	0.00148	2.830	6.08	-4.71	0.165	SIN_24242	1400	Upstream
Seed Coat Color (b*)	Chr09_22387055	9	22,387,055	C	A	0.00245	2.610	5.95	3.21	0.195	SIN_25252	0	Nonsynonymous
Seed Coat Color (b*)	Chr03_26242291	3	26,242,291	A	G	0.00312	2.510	5.45	-2.85	0.198	SIN_26262	1900	Intronic
Seed Coat Color (b*)	Chr06_33445566	6	33,445,566	T	C	0.00378	2.420	5.25	2.15	0.185	SIN_27272	3200	Downstream
Seed Coat Color (b*)	Chr09_44556677	9	44,556,677	G	A	0.00445	2.350	5.15	-1.95	0.175	SIN_28282	0	Nonsynonymous
Seed Coat Color (b*)	Chr12_55667788	12	55,667,788	C	T	0.00512	2.290	5.05	1.75	0.165	SIN_29292	2300	Synonymous
Plant Height	Chr09_9490741	9	9490741	G	C	0.000854	3.068	19.67	9.93	0.489	SIN_14350	2942	Intronic
Plant Height	Chr10_26523925	10	26523925	C	A	0.000612	3.213	5.32	-1.34	0.191	SIN_93436	2523	Downstream
Seed Coat Color (b*)	Chr04_7104722	4	7104722	G	C	0.000658	3.182	10.29	-2.11	0.339	SIN_47451	2684	Upstream
Seed Coat Color (a*)	Chr08_20755534	8	20755534	T	C	0.000784	3.106	23.78	-9.48	0.449	SIN_62796	0	Nonsynonymous
Seed Coat Color (L*)	Chr09_17393026	9	17393026	G	T	0.000423	3.373	20.14	9.43	0.127	SIN_37867	1333	Downstream
Plant Height	Chr11_20274206	11	20274206	T	C	0.000139	3.858	22.08	-8.25	0.398	SIN_20713	1678	Synonymous
Seed Coat Color (b*)	Chr10_7741114	10	7741114	T	A	0.000294	3.532	9.27	-2.56	0.145	SIN_70958	350	Synonymous
Seed Coat Color (a*)	Chr11_26166370	11	26166370	G	C	0.000491	3.309	16.77	9.53	0.239	SIN_17494	886	Upstream
Seed Coat Color (a*)	Chr07_2281158	7	2281158	G	C	0.000710	3.149	3.38	11	0.369	SIN_43284	2540	Intergenic
Seed Coat Color (a*)	Chr04_20402133	4	20402133	C	A	0.000370	3.432	16.92	-7.29	0.257	SIN_65773	4361	Intronic
Seed Coat Color (a*)	Chr12_20858479	12	20858479	A	G	0.000236	3.626	7.1	-10.09	0.181	SIN_58607	4242	Upstream
Seed Coat Color (L*)	Chr09_7180205	9	7180205	A	A	0.000421	3.375	6.11	-4.34	0.395	SIN_93068	3233	Synonymous
Seed Coat Color (a*)	Chr08_20639641	8	20639641	G	G	0.000806	3.094	10.03	7.98	0.419	SIN_54549	116	Synonymous
Plant Height	Chr01_9108020	1	9108020	T	T	0.000627	3.203	16.65	-5.47	0.019	SIN_66815	2594	Synonymous
Seed Coat Color (b*)	Chr06_18819707	6	18819707	C	G	0.000477	3.322	3.62	-5.48	0.415	SIN_29865	1048	Intronic
Seed Coat Color (b*)	Chr09_12326274	9	12326274	T	C	0.000272	3.566	10.99	-4.67	0.235	SIN_79193	152	Upstream
Seed Coat Color (b*)	Chr10_4971228	10	4971228	C	G	0.000262	3.581	7.81	4.82	0.454	SIN_45485	3286	Upstream
Seed Coat Color (L*)	Chr11_16048882	11	16048882	G	C	0.000242	3.616	18.31	-3.36	0.404	SIN_50746	2028	Downstream
Plant Height	Chr05_18099514	5	18099514	G	G	0.000594	3.226	22.2	7.25	0.343	SIN_20938	1363	Intergenic
Seed Coat Color (a*)	Chr02_6404270	2	6404270	T	C	0.000123	3.910	10.9	-8.35	0.11	SIN_53087	0	Nonsynonymous
Plant Height	Chr05_678164	5	678164	G	A	0.000807	3.093	11.85	-3.44	0.375	SIN_18171	3927	Upstream
Seed Coat Color (a*)	Chr06_12387710	6	12387710	A	C	0.000480	3.319	22.47	8.72	0.117	SIN_80520	977	Intronic
Seed Coat Color (L*)	Chr13_23001933	13	23001933	G	T	0.000960	3.018	3.08	-2.3	0.448	SIN_36711	3032	Upstream
Seed Coat Color (b*)	Chr05_4078460	5	4078460	G	C	0.000243	3.614	18.6	5.95	0.259	SIN_22911	0	Nonsynonymous
Seed Coat Color (a*)	Chr01_3741533	1	3741533	G	T	0.000677	3.169	23.96	7.76	0.265	SIN_13644	342	Downstream
Plant Height	Chr07_29599110	7	29599110	A	C	0.000377	3.424	13.45	2.7	0.431	SIN_59618	4680	Intronic
Seed Coat Color (a*)	Chr05_26311423	5	26311423	T	A	0.000981	3.008	3.75	0.94	0.041	SIN_17718	1788	Upstream
Seed Coat Color (a*)	Chr03_20380001	3	20380001	C	C	0.000630	3.201	12.28	2.86	0.258	SIN_67139	1620	Upstream
Seed Coat Color (b*)	Chr09_16455001	9	16455001	T	G	0.000687	3.163	14.34	5.44	0.303	SIN_62098	1448	Upstream
Plant Height	Chr11_8397567	11	8397567	T	T	0.000141	3.849	6.82	11.75	0.05	SIN_76117	0	Nonsynonymous
Seed Coat Color (b*)	Chr04_25091451	4	25091451	T	A	0.000363	3.440	15.2	-7.53	0.026	SIN_28478	598	Upstream
Seed Coat Color (b*)	Chr08_29450189	8	29450189	T	C	0.000715	3.146	5.41	6.74	0.22	SIN_68834	2479	Intronic
Seed Coat Color (a*)	Chr03_9138440	3	9138440	G	T	0.000332	3.479	6.92	-1.02	0.423	SIN_16223	4676	Intronic
Seed Coat Color (b*)	Chr05_17813940	5	17813940	T	G	0.000776	3.110	23.15	9.56	0.184	SIN_54898	3600	Downstream
Seed Coat Color (L*)	Chr12_9990618	12	9990618	G	G	0.000732	3.135	2.39	-9.66	0.364	SIN_78560	461	Upstream
Seed Coat Color (b*)	Chr06_7829375	6	7829375	C	T	0.000096	4.019	19.8	-1.34	0.445	SIN_99316	515	Synonymous
Seed Coat Color (a*)	Chr13_29599401	13	29599401	G	C	0.000122	3.912	15.16	-6.25	0.416	SIN_30975	2991	Intergenic
Seed Coat Color (L*)	Chr02_8094427	2	8094427	T	C	0.000125	3.903	5.12	-11.92	0.096	SIN_64790	346	Intronic
Seed Coat Color (b*)	Chr13_17025941	13	17025941	G	C	0.000032	4.490	24.82	-11.7	0.485	SIN_31271	4645	Synonymous
Seed Coat Color (L*)	Chr04_486583	4	486583	A	T	0.000327	3.485	8.25	-5.93	0.098	SIN_45307	2518	Intronic
Seed Coat Color (a*)	Chr06_3668078	6	3668078	A	A	0.000679	3.168	6.43	10.73	0.349	SIN_83059	4549	Upstream
Plant Height	Chr13_3989075	13	3989075	T	T	0.000499	3.302	7.69	4.79	0.087	SIN_45168	2306	Intronic
Plant Height	Chr06_29659996	6	29659996	A	T	0.000135	3.871	12.92	-5.37	0.373	SIN_22013	0	Nonsynonymous
Seed Coat Color (L*)	Chr12_20589030	12	20589030	G	C	0.000553	3.257	17.41	0.37	0.318	SIN_47080	0	Nonsynonymous
Plant Height	Chr02_1088312	2	1088312	C	G	0.000903	3.044	10.82	9.65	0.479	SIN_39617	0	Nonsynonymous
Seed Coat Color (a*)	Chr08_21443823	8	21443823	G	C	0.000040	4.403	15.49	8.42	0.296	SIN_81270	40	Intergenic
Seed Coat Color (L*)	Chr05_2916681	5	2916681	G	A	0.000421	3.375	19.39	-8.17	0.38	SIN_15264	4276	Upstream
Seed Coat Color (L*)	Chr04_9671400	4	9671400	G	G	0.000172	3.765	9.8	-9.14	0.026	SIN_17046	461	Synonymous
Seed Coat Color (b*)	Chr12_8024001	12	8024001	C	C	0.000036	4.446	22.73	4.29	0.24	SIN_64410	2479	Intronic
Plant Height	Chr12_11266137	12	11266137	C	G	0.000044	4.357	23.86	-8.41	0.208	SIN_40931	1797	Intronic
Seed Coat Color (L*)	Chr04_18385361	4	18385361	G	C	0.000531	3.275	20.76	5.34	0.23	SIN_45224	2991	Upstream
Seed Coat Color (L*)	Chr05_18063931	5	18063931	A	T	0.000523	3.281	7.12	-7.09	0.441	SIN_27117	3842	Intergenic
Plant Height	Chr06_17382207	6	17382207	A	G	0.000283	3.548	13.22	1.12	0.243	SIN_81494	2849	Intronic
Plant Height	Chr09_26766201	9	26766201	T	A	0.000668	3.175	8.01	-1.6	0.062	SIN_23201	3126	Intronic
Seed Coat Color (b*)	Chr03_6026091	3	6026091	G	G	0.000276	3.559	20.35	8.68	0.435	SIN_54982	0	Nonsynonymous
Seed Coat Color (L*)	Chr04_7733350	4	7733350	T	T	0.000326	3.487	6.05	1.27	0.214	SIN_31936	0	Nonsynonymous
Seed Coat Color (a*)	Chr01_14322642	1	14322642	G	A	0.000002	5.709	8.64	2.87	0.311	SIN_53003	2913	Synonymous
Seed Coat Color (b*)	Chr05_8398422	5	8398422	A	G	0.000120	3.921	8.33	6.15	0.205	SIN_37314	0	Nonsynonymous
Seed Coat Color (b*)	Chr10_4474975	10	4474975	C	T	0.000409	3.388	23.54	0.3	0.018	SIN_41516	0	Nonsynonymous
Seed Coat Color (b*)	Chr12_28377657	12	28377657	G	G	0.000466	3.332	21.66	-1.15	0.417	SIN_80283	2677	Upstream
Seed Coat Color (L*)	Chr09_15406614	9	15406614	C	T	0.000191	3.719	12.55	11.89	0.294	SIN_71047	2954	Downstream
Seed Coat Color (L*)	Chr01_6334941	1	6334941	T	G	0.000783	3.106	24.25	0.94	0.203	SIN_41057	4782	Intronic
Seed Coat Color (b*)	Chr10_25322726	10	25322726	G	G	0.000543	3.265	9.2	-5.52	0.033	SIN_58971	459	Downstream
Seed Coat Color (L*)	Chr09_6496084	9	6496084	T	A	0.000696	3.157	17.4	1.12	0.268	SIN_49504	4257	Upstream
Seed Coat Color (a*)	Chr01_16360617	1	16360617	C	T	0.000320	3.495	4.74	-10.63	0.417	SIN_27934	2098	Synonymous
Seed Coat Color (b*)	Chr03_7877221	3	7877221	T	C	0.000572	3.242	4.68	-9.05	0.222	SIN_80002	2844	Synonymous
Seed Coat Color (b*)	Chr13_18403001	13	18403001	C	A	0.000200	3.699	8.24	-0.94	0.097	SIN_97170	3290	Downstream
Seed Coat Color (b*)	Chr02_12439032	2	12439032	A	C	0.000376	3.424	22.73	-0.33	0.4	SIN_49019	771	Downstream
Seed Coat Color (b*)	Chr07_1468953	7	1468953	C	G	0.000578	3.238	13.52	5.86	0.013	SIN_34404	3036	Synonymous
Plant Height	Chr12_28070053	12	28070053	C	G	0.000279	3.554	7.55	-0.09	0.186	SIN_86611	4853	Intergenic
Seed Coat Color (a*)	Chr08_9742082	8	9742082	C	C	0.000226	3.646	10.15	6.49	0.311	SIN_61684	4616	Downstream
Seed Coat Color (a*)	Chr08_16920069	8	16920069	C	C	0.000511	3.291	4.9	-8.14	0.382	SIN_44508	0	Nonsynonymous
Seed Coat Color (L*)	Chr11_12932595	11	12932595	G	C	0.000626	3.203	11.77	7.58	0.043	SIN_98112	4495	Upstream
Seed Coat Color (b*)	Chr07_6816611	7	6816611	C	C	0.000768	3.115	11.1	-11.8	0.114	SIN_73347	882	Synonymous
Seed Coat Color (a*)	Chr12_5898928	12	5898928	C	T	0.000774	3.111	17.84	-5.14	0.044	SIN_70175	0	Nonsynonymous
Seed Coat Color (a*)	Chr11_23484823	11	23484823	G	T	0.000185	3.734	20.63	3.42	0.167	SIN_22712	2151	Synonymous
Seed Coat Color (b*)	Chr08_25067764	8	25067764	C	T	0.000062	4.205	17.95	9.55	0.284	SIN_83887	0	Nonsynonymous
Seed Coat Color (L*)	Chr08_232019	8	232019	G	C	0.000615	3.211	5.29	3.16	0.283	SIN_83950	2555	Upstream
Seed Coat Color (a*)	Chr09_8970145	9	8970145	T	A	0.000950	3.022	9.55	9.69	0.091	SIN_42238	2526	Upstream
Plant Height	Chr10_24100461	10	24100461	G	C	0.000925	3.034	9.54	-7.45	0.411	SIN_83668	3818	Upstream
Seed Coat Color (a*)	Chr08_28167869	8	28167869	C	A	0.000769	3.114	24.89	-10.93	0.327	SIN_74336	2634	Upstream
Seed Coat Color (b*)	Chr11_15442216	11	15442216	C	G	0.000223	3.652	20.25	0.28	0.224	SIN_30785	4487	Intergenic
Seed Coat Color (a*)	Chr01_8630269	1	8630269	G	G	0.000229	3.640	7.98	-7.78	0.066	SIN_33591	3500	Intronic
Seed Coat Color (L*)	Chr11_15017560	11	15017560	C	T	0.000558	3.253	4.57	4.25	0.472	SIN_61273	0	Nonsynonymous
Seed Coat Color (L*)	Chr13_24001442	13	24001442	G	G	0.000252	3.599	11.69	-0.38	0.281	SIN_56505	9	Downstream
Seed Coat Color (a*)	Chr02_11681704	2	11681704	C	A	0.000651	3.187	6.58	6.84	0.097	SIN_56396	4141	Upstream
Seed Coat Color (a*)	Chr13_23161328	13	23161328	G	A	0.000828	3.082	18.03	7.95	0.454	SIN_66601	3349	Upstream
Seed Coat Color (b*)	Chr12_11995664	12	11995664	T	A	0.000290	3.537	24.78	-10.02	0.179	SIN_59678	1739	Downstream
Plant Height	Chr05_29508795	5	29508795	T	C	0.000901	3.045	5.1	1.5	0.179	SIN_85855	357	Synonymous
Seed Coat Color (b*)	Chr01_13368152	1	13368152	A	T	0.000429	3.367	2.09	3.44	0.427	SIN_15157	3987	Intronic
Seed Coat Color (L*)	Chr04_24165172	4	24165172	G	A	0.000438	3.359	21.75	5.98	0.424	SIN_58564	623	Intergenic
Seed Coat Color (b*)	Chr04_16980017	4	16980017	G	G	0.000664	3.178	22.06	-6.56	0.234	SIN_35539	4352	Downstream
Seed Coat Color (L*)	Chr04_16240723	4	16240723	G	C	0.000807	3.093	19.41	-8.67	0.167	SIN_19588	0	Nonsynonymous
Plant Height	Chr10_22219864	10	22219864	C	T	0.000716	3.145	18.18	-5.36	0.038	SIN_85964	1285	Synonymous
Seed Coat Color (L*)	Chr12_18867823	12	18867823	A	G	0.000536	3.271	9.4	6.93	0.414	SIN_59814	2709	Intronic
Plant Height	Chr06_18741209	6	18741209	T	A	0.000835	3.078	5.58	-8.99	0.022	SIN_81427	65	Downstream
Seed Coat Color (L*)	Chr06_15079440	6	15079440	A	T	0.000946	3.024	12.26	1.53	0.38	SIN_55493	1467	Intergenic
Seed Coat Color (a*)	Chr05_25928511	5	25928511	A	C	0.000931	3.031	6.3	-4.81	0.304	SIN_90413	4571	Downstream
Seed Coat Color (a*)	Chr07_20364835	7	20364835	A	A	0.000304	3.517	14.21	4.9	0.307	SIN_40763	2379	Downstream
Seed Coat Color (b*)	Chr04_28415324	4	28415324	A	C	0.000385	3.414	10.16	-2.05	0.061	SIN_51507	3222	Upstream
Seed Coat Color (b*)	Chr10_2258568	10	2258568	C	G	0.000773	3.112	15.46	2.14	0.046	SIN_53821	0	Nonsynonymous
Plant Height	Chr03_20481614	3	20481614	G	G	0.000697	3.157	24.66	2.58	0.27	SIN_10239	1991	Intronic
Seed Coat Color (L*)	Chr02_8433087	2	8433087	G	G	0.000695	3.158	7.08	-2.59	0.461	SIN_83872	2722	Downstream
Seed Coat Color (L*)	Chr10_24651471	10	24651471	C	C	0.000791	3.102	16.11	1.6	0.341	SIN_50470	1981	Downstream
Seed Coat Color (L*)	Chr05_6523707	5	6523707	T	C	0.000705	3.152	17.25	0.54	0.466	SIN_49507	907	Intronic
Plant Height	Chr11_19316196	11	19316196	A	A	0.000276	3.559	21.32	3.24	0.383	SIN_59272	4282	Intronic
Seed Coat Color (b*)	Chr01_15130195	1	15130195	T	A	0.000565	3.248	20.94	0.8	0.478	SIN_11086	1823	Synonymous
Seed Coat Color (L*)	Chr12_23742575	12	23742575	A	T	0.000340	3.468	10.46	0.55	0.228	SIN_94467	333	Synonymous
Seed Coat Color (L*)	Chr12_2782229	12	2782229	T	T	0.000299	3.524	6.04	-5.93	0.067	SIN_36081	0	Nonsynonymous
Seed Coat Color (b*)	Chr07_15534880	7	15534880	A	C	0.000311	3.508	4.59	1.16	0.211	SIN_55607	2789	Synonymous
Plant Height	Chr13_8358598	13	8358598	A	C	0.000399	3.399	17.59	9.91	0.34	SIN_49580	0	Nonsynonymous
Seed Coat Color (a*)	Chr09_18174942	9	18174942	C	T	0.000423	3.374	23.98	-1.01	0.458	SIN_10860	2151	Synonymous
Seed Coat Color (b*)	Chr11_28479731	11	28479731	A	A	0.000287	3.542	24.17	-9.81	0.435	SIN_58724	0	Nonsynonymous
Seed Coat Color (L*)	Chr02_14179992	2	14179992	A	A	0.000644	3.191	10.12	-1.96	0.077	SIN_57400	490	Synonymous
Seed Coat Color (a*)	Chr12_27967014	12	27967014	G	C	0.000770	3.114	10.43	0.94	0.302	SIN_17725	0	Nonsynonymous
Plant Height	Chr03_13663894	3	13663894	C	T	0.000557	3.254	14.56	7.25	0.096	SIN_24758	3320	Synonymous
Seed Coat Color (L*)	Chr13_5273587	13	5273587	G	C	0.000661	3.180	13.43	3.89	0.43	SIN_99927	4325	Intergenic
Plant Height	Chr02_13893242	2	13893242	G	A	0.000216	3.666	6.24	-11.19	0.499	SIN_55160	3132	Intergenic
Seed Coat Color (a*)	Chr05_17091279	5	17091279	G	A	0.000688	3.162	22.89	7.33	0.385	SIN_32902	2837	Synonymous
Plant Height	Chr10_26976793	10	26976793	G	A	0.000993	3.003	3.06	-11.73	0.391	SIN_36206	3493	Downstream
Seed Coat Color (b*)	Chr02_14954247	2	14954247	T	T	0.000352	3.454	5.43	9.54	0.307	SIN_99838	1363	Intronic
Plant Height	Chr12_12792836	12	12792836	G	G	0.000198	3.704	4.11	0.29	0.312	SIN_67252	518	Intronic
Seed Coat Color (b*)	Chr05_16110015	5	16110015	A	G	0.000291	3.535	4.9	3.87	0.36	SIN_37194	1280	Intronic
Seed Coat Color (b*)	Chr11_2904646	11	2904646	T	A	0.000225	3.649	12.92	4.95	0.188	SIN_98696	2961	Intergenic
Seed Coat Color (a*)	Chr11_22256366	11	22256366	G	G	0.000573	3.242	4.53	7.86	0.442	SIN_95180	2121	Intronic
Plant Height	Chr12_1233957	12	1233957	G	C	0.000946	3.024	5.31	-3.04	0.188	SIN_53862	23	Downstream
Seed Coat Color (a*)	Chr07_10303602	7	10303602	T	T	0.000055	4.258	9.06	11.62	0.453	SIN_24865	1753	Intronic
Seed Coat Color (L*)	Chr07_26899901	7	26899901	G	T	0.000831	3.080	14.51	7.29	0.111	SIN_10179	4860	Intergenic
Plant Height	Chr01_7292717	1	7292717	G	C	0.000361	3.442	18.9	9.51	0.293	SIN_21343	0	Nonsynonymous
Plant Height	Chr10_27254732	10	27254732	G	A	0.000352	3.454	19.86	-5.63	0.413	SIN_76214	280	Downstream
Seed Coat Color (b*)	Chr02_11358743	2	11358743	C	C	0.000373	3.428	11.11	-8.87	0.444	SIN_34553	1860	Intronic
Plant Height	Chr11_21668888	11	21668888	A	C	0.000608	3.216	3.52	2.67	0.168	SIN_78249	2788	Intergenic
Plant Height	Chr03_17428726	3	17428726	T	C	0.000153	3.816	8.11	7.98	0.061	SIN_29581	133	Synonymous
Seed Coat Color (b*)	Chr09_21396182	9	21396182	C	C	0.000919	3.037	4.87	8.21	0.123	SIN_70678	3698	Synonymous
Plant Height	Chr13_26957461	13	26957461	A	G	0.000384	3.416	19.39	-5.15	0.106	SIN_96906	227	Intergenic
Plant Height	Chr08_9433490	8	9433490	G	C	0.000718	3.144	21.05	11.95	0.047	SIN_37180	967	Synonymous
Seed Coat Color (L*)	Chr01_21768941	1	21768941	C	T	0.000981	3.008	22.72	3.02	0.273	SIN_91390	0	Nonsynonymous
Plant Height	Chr13_15446838	13	15446838	T	A	0.000609	3.215	22.11	1.64	0.346	SIN_12030	0	Nonsynonymous
Plant Height	Chr05_12436693	5	12436693	T	C	0.000832	3.080	8.81	-0.21	0.087	SIN_88891	4480	Upstream
Plant Height	Chr12_27781961	12	27781961	T	G	0.000218	3.662	13.48	2.76	0.273	SIN_23265	948	Upstream
Seed Coat Color (a*)	Chr04_6082452	4	6082452	C	G	0.000108	3.966	14.63	2.67	0.16	SIN_76266	4910	Downstream
Seed Coat Color (b*)	Chr13_16144319	13	16144319	A	C	0.000392	3.407	18.66	-7.7	0.051	SIN_16121	1921	Intronic
Seed Coat Color (a*)	Chr06_9571938	6	9571938	G	G	0.000342	3.466	19.7	-7.96	0.462	SIN_68936	1473	Synonymous
Seed Coat Color (L*)	Chr05_16342148	5	16342148	T	C	0.000115	3.938	12.08	-8.82	0.427	SIN_40989	1107	Downstream
Seed Coat Color (L*)	Chr08_10664918	8	10664918	A	T	0.000503	3.298	8.54	-11.76	0.266	SIN_19707	692	Synonymous
Plant Height	Chr05_23508361	5	23508361	A	G	0.000765	3.116	8.29	11.61	0.303	SIN_64498	3079	Intronic
Seed Coat Color (a*)	Chr01_18063277	1	18063277	G	C	0.000221	3.657	14.64	2.2	0.388	SIN_34938	2565	Upstream
Seed Coat Color (a*)	Chr08_26957330	8	26957330	A	C	0.000361	3.443	19.26	11.72	0.046	SIN_81261	1502	Upstream
Seed Coat Color (L*)	Chr04_9733211	4	9733211	A	A	0.000037	4.434	24.45	-4.76	0.335	SIN_49080	0	Nonsynonymous
Seed Coat Color (a*)	Chr09_17769912	9	17769912	C	T	0.000465	3.333	15.2	-7.63	0.194	SIN_68067	627	Intronic
Seed Coat Color (a*)	Chr12_28267280	12	28267280	C	C	0.000946	3.024	6.74	-0.66	0.314	SIN_44214	170	Intronic
Plant Height	Chr10_29308551	10	29308551	T	T	0.000165	3.783	20.9	5.89	0.432	SIN_42826	3111	Intronic
Seed Coat Color (b*)	Chr06_20417011	6	20417011	T	T	0.000114	3.942	16.62	3.74	0.301	SIN_29538	1329	Synonymous
Seed Coat Color (a*)	Chr10_17814016	10	17814016	T	C	0.000128	3.894	9.99	-0.21	0.163	SIN_52866	4619	Synonymous
Plant Height	Chr03_25457799	3	25457799	C	T	0.000532	3.274	22.6	3.61	0.213	SIN_20206	4862	Downstream
Plant Height	Chr04_14313463	4	14313463	C	C	0.000365	3.438	16.27	-11.38	0.161	SIN_32858	2334	Upstream
Seed Coat Color (L*)	Chr04_21592797	4	21592797	G	A	0.000727	3.139	16.65	-6.45	0.444	SIN_73995	216	Intergenic
Seed Coat Color (a*)	Chr05_27041015	5	27041015	G	A	0.000830	3.081	5.03	-11.47	0.409	SIN_21957	1356	Intronic
Seed Coat Color (b*)	Chr11_9841570	11	9841570	C	T	0.000064	4.194	20.06	3.9	0.091	SIN_69190	4782	Synonymous
Seed Coat Color (L*)	Chr10_3048823	10	3048823	T	G	0.000975	3.011	23.27	-2.54	0.328	SIN_37465	3175	Synonymous
Seed Coat Color (b*)	Chr08_5216965	8	5216965	C	A	0.000545	3.263	23.73	-2.43	0.03	SIN_14980	376	Upstream
Seed Coat Color (L*)	Chr02_29414541	2	29414541	A	A	0.000702	3.154	2.06	3.31	0.358	SIN_28904	0	Nonsynonymous
Plant Height	Chr09_8949770	9	8949770	G	T	0.000897	3.047	12.03	11.49	0.351	SIN_57065	3561	Intergenic
Seed Coat Color (b*)	Chr02_10713380	2	10713380	T	G	0.000284	3.547	9.97	2.16	0.076	SIN_53553	3236	Downstream
Seed Coat Color (L*)	Chr07_755296	7	755296	A	C	0.000458	3.339	7.86	8.74	0.266	SIN_27270	0	Nonsynonymous
Seed Coat Color (b*)	Chr01_26445704	1	26445704	A	A	0.000917	3.038	3.6	-1.57	0.15	SIN_86539	2932	Downstream
Seed Coat Color (L*)	Chr01_20078488	1	20078488	T	C	0.000322	3.492	10.2	11.4	0.47	SIN_21805	1998	Downstream
Seed Coat Color (a*)	Chr01_528469	1	528469	G	C	0.000956	3.020	16.49	-1.57	0.435	SIN_29042	1255	Intergenic
Plant Height	Chr10_7657982	10	7657982	G	C	0.000639	3.194	23.77	3.54	0.323	SIN_72787	1748	Intergenic
Seed Coat Color (b*)	Chr08_21340561	8	21340561	A	C	0.000650	3.187	8.87	10.64	0.065	SIN_58354	3334	Downstream
Seed Coat Color (b*)	Chr04_7951771	4	7951771	T	C	0.000091	4.041	10.02	-1.61	0.383	SIN_97903	1370	Downstream
Seed Coat Color (L*)	Chr05_28480882	5	28480882	T	C	0.000384	3.416	15.5	-4.47	0.196	SIN_15907	0	Nonsynonymous
Seed Coat Color (b*)	Chr05_14186333	5	14186333	G	T	0.000247	3.607	20.49	2.64	0.491	SIN_76700	3177	Intronic
Seed Coat Color (L*)	Chr09_15723981	9	15723981	G	G	0.000487	3.313	20.73	-9.18	0.343	SIN_45469	3780	Intergenic
Plant Height	Chr04_19091817	4	19091817	A	C	0.000765	3.117	14.58	-10.85	0.161	SIN_78812	0	Nonsynonymous
Seed Coat Color (a*)	Chr11_11549489	11	11549489	T	G	0.000730	3.136	11.22	-4.64	0.042	SIN_22412	467	Downstream
Seed Coat Color (b*)	Chr07_26355800	7	26355800	A	G	0.000707	3.151	11.86	0.22	0.181	SIN_56110	3807	Intergenic
Seed Coat Color (L*)	Chr02_10882052	2	10882052	A	C	0.000255	3.594	18.62	11.86	0.072	SIN_12096	352	Intronic
Seed Coat Color (L*)	Chr02_9727966	2	9727966	G	A	0.000700	3.155	24.29	-4.13	0.218	SIN_76872	2799	Upstream
Seed Coat Color (a*)	Chr07_7778473	7	7778473	G	A	0.000477	3.321	23.64	-4.25	0.367	SIN_45980	80	Synonymous
Seed Coat Color (L*)	Chr05_25987940	5	25987940	A	A	0.000489	3.311	14.13	1.08	0.298	SIN_47538	3564	Synonymous
Seed Coat Color (a*)	Chr09_17989775	9	17989775	T	C	0.000622	3.206	19	8.36	0.309	SIN_37537	4252	Intergenic
Seed Coat Color (a*)	Chr12_23472608	12	23472608	A	G	0.000140	3.854	12.95	11.61	0.411	SIN_26066	1071	Downstream
Seed Coat Color (a*)	Chr12_22399445	12	22399445	A	A	0.000931	3.031	9.75	11.89	0.314	SIN_42375	0	Nonsynonymous
Seed Coat Color (L*)	Chr10_22414948	10	22414948	G	T	0.000621	3.207	17.95	10.15	0.02	SIN_15890	2358	Intergenic
Seed Coat Color (L*)	Chr04_24486796	4	24486796	G	G	0.000358	3.446	22.53	-0.29	0.317	SIN_77400	3499	Upstream
Seed Coat Color (b*)	Chr04_21622252	4	21622252	C	A	0.000578	3.238	12.7	9.47	0.469	SIN_75800	0	Nonsynonymous
Seed Coat Color (a*)	Chr10_17303136	10	17303136	C	G	0.000677	3.170	21.59	-7.19	0.118	SIN_23108	0	Nonsynonymous
Seed Coat Color (b*)	Chr04_8137647	4	8137647	A	T	0.000863	3.064	15.54	8.28	0.398	SIN_71121	163	Intergenic
Seed Coat Color (a*)	Chr07_7316696	7	7316696	T	T	0.000513	3.290	10.58	2.84	0.057	SIN_19755	3459	Intergenic
Seed Coat Color (a*)	Chr12_12711401	12	12711401	T	C	0.000687	3.163	5.33	-11.61	0.391	SIN_23548	2264	Synonymous
Seed Coat Color (b*)	Chr07_23990749	7	23990749	T	A	0.000309	3.511	3.59	-3.86	0.02	SIN_53314	2123	Synonymous
Seed Coat Color (L*)	Chr05_10836615	5	10836615	G	C	0.000387	3.412	24.43	-2.94	0.405	SIN_31404	3029	Synonymous
Seed Coat Color (L*)	Chr07_19312402	7	19312402	C	A	0.000077	4.113	3.81	5.77	0.426	SIN_34564	0	Nonsynonymous
Seed Coat Color (a*)	Chr10_2747800	10	2747800	C	T	0.000653	3.185	24.78	-1.98	0.243	SIN_93582	977	Upstream
Seed Coat Color (b*)	Chr08_703486	8	703486	C	G	0.000657	3.183	18.15	7.71	0.36	SIN_10386	747	Downstream
Seed Coat Color (b*)	Chr09_18143728	9	18143728	T	C	0.000062	4.207	16.89	11.2	0.472	SIN_21711	1994	Downstream
Seed Coat Color (a*)	Chr01_1112424	1	1112424	C	G	0.000400	3.398	12.98	-11.74	0.213	SIN_81325	447	Synonymous
Plant Height	Chr13_6889185	13	6889185	T	A	0.000096	4.017	23.83	11.42	0.06	SIN_37925	1549	Upstream
Plant Height	Chr08_29805469	8	29805469	C	A	0.000564	3.249	15.17	-4.41	0.223	SIN_17435	108	Intergenic
Seed Coat Color (b*)	Chr02_14278794	2	14278794	A	C	0.000350	3.455	11.8	-5.97	0.082	SIN_56992	1873	Downstream
Seed Coat Color (a*)	Chr13_14202006	13	14202006	G	T	0.000771	3.113	12.7	7.55	0.091	SIN_15989	4796	Downstream
Seed Coat Color (b*)	Chr06_16722666	6	16722666	G	C	0.000418	3.379	20.89	4.21	0.435	SIN_36433	4995	Downstream
Seed Coat Color (L*)	Chr08_5251011	8	5251011	T	C	0.000994	3.003	22.13	-4.74	0.175	SIN_10515	0	Nonsynonymous
Seed Coat Color (a*)	Chr08_28236917	8	28236917	A	T	0.000710	3.149	15.91	-0.58	0.475	SIN_70015	1402	Upstream
Seed Coat Color (a*)	Chr08_9031192	8	9031192	G	T	0.000259	3.587	2.37	4.78	0.245	SIN_21542	790	Synonymous
Seed Coat Color (b*)	Chr01_8470910	1	8470910	T	T	0.000120	3.922	3.96	-2.49	0.151	SIN_83171	4043	Synonymous
Seed Coat Color (b*)	Chr02_81481	2	81481	A	G	0.000725	3.139	23.88	7.13	0.15	SIN_37055	1918	Intronic
Seed Coat Color (L*)	Chr10_345882	10	345882	A	T	0.000329	3.483	14.81	2.71	0.324	SIN_19818	70	Intergenic
Seed Coat Color (b*)	Chr05_18640549	5	18640549	C	A	0.000073	4.134	24.18	11.19	0.341	SIN_92680	3613	Intergenic
Seed Coat Color (L*)	Chr02_28557294	2	28557294	G	G	0.000577	3.239	14.75	-9.23	0.36	SIN_91150	881	Downstream
Seed Coat Color (a*)	Chr02_7688766	2	7688766	G	A	0.000103	3.987	20.28	-7.59	0.257	SIN_85306	4857	Upstream
Seed Coat Color (b*)	Chr12_13168796	12	13168796	A	G	0.000249	3.603	17.17	4.77	0.076	SIN_83818	1014	Intronic
Seed Coat Color (b*)	Chr09_13914787	9	13914787	G	T	0.000469	3.329	17.93	-3.83	0.054	SIN_58833	1668	Synonymous
Seed Coat Color (b*)	Chr07_28860296	7	28860296	T	G	0.000776	3.110	14.45	10.63	0.1	SIN_43513	1223	Downstream
Seed Coat Color (a*)	Chr07_11378499	7	11378499	A	C	0.000420	3.377	19.47	8.29	0.395	SIN_41322	0	Nonsynonymous
Seed Coat Color (L*)	Chr08_23430523	8	23430523	C	A	0.000302	3.520	13.48	-1.23	0.167	SIN_18434	4117	Synonymous
Seed Coat Color (b*)	Chr07_5025036	7	5025036	A	T	0.000189	3.725	20.49	11.99	0.353	SIN_70269	1494	Upstream
Seed Coat Color (a*)	Chr11_16402409	11	16402409	A	T	0.000376	3.425	8.73	10.28	0.058	SIN_94978	0	Nonsynonymous
Plant Height	Chr13_27502406	13	27502406	C	T	0.000037	4.426	3.01	-6.73	0.026	SIN_23223	633	Downstream
Plant Height	Chr12_3621002	12	3621002	G	C	0.000369	3.434	5.53	6.27	0.309	SIN_84348	1155	Synonymous
Seed Coat Color (b*)	Chr10_8922431	10	8922431	C	G	0.000269	3.571	10.69	-2.99	0.074	SIN_76370	487	Downstream
Seed Coat Color (b*)	Chr11_8492189	11	8492189	G	G	0.000114	3.943	22.28	-6.88	0.136	SIN_65160	193	Upstream
Plant Height	Chr02_26415896	2	26415896	A	C	0.000166	3.779	22.21	-7.89	0.28	SIN_17428	3918	Synonymous
Plant Height	Chr03_13967339	3	13967339	C	T	0.000930	3.032	9.97	6.36	0.119	SIN_97166	3798	Downstream
Seed Coat Color (L*)	Chr07_11628460	7	11628460	A	A	0.000367	3.435	11.77	4.22	0.179	SIN_31549	1084	Synonymous
Plant Height	Chr06_24267546	6	24267546	G	G	0.000701	3.154	14.62	7.28	0.068	SIN_30958	4774	Intergenic
Plant Height	Chr13_16733877	13	16733877	A	T	0.000916	3.038	17.3	-10.9	0.193	SIN_67964	1863	Synonymous
Plant Height	Chr13_29537720	13	29537720	C	A	0.000123	3.909	12.1	-3.02	0.378	SIN_58583	1956	Synonymous
Seed Coat Color (L*)	Chr02_18988666	2	18988666	A	G	0.000597	3.224	18.22	3.16	0.342	SIN_99055	2914	Intergenic
Seed Coat Color (a*)	Chr01_25040960	1	25040960	T	T	0.000907	3.043	14	4.96	0.382	SIN_97940	4645	Synonymous
Seed Coat Color (L*)	Chr02_2286290	2	2286290	T	T	0.000949	3.023	5.91	-2.05	0.422	SIN_41735	2741	Downstream
Seed Coat Color (L*)	Chr03_5271462	3	5271462	C	T	0.000428	3.368	21.39	2.2	0.113	SIN_95143	926	Intergenic
Seed Coat Color (L*)	Chr12_11512352	12	11512352	A	T	0.000403	3.395	11.32	-9.17	0.045	SIN_58384	4717	Synonymous
Plant Height	Chr01_725620	1	725620	A	A	0.000968	3.014	4.32	-7.48	0.479	SIN_32105	415	Downstream
Seed Coat Color (L*)	Chr03_29424	3	29424	T	G	0.000732	3.135	7.3	-6.94	0.076	SIN_63707	3751	Downstream
Seed Coat Color (b*)	Chr01_22237713	1	22237713	C	A	0.000867	3.062	12.7	0.68	0.403	SIN_36497	0	Nonsynonymous
Seed Coat Color (b*)	Chr01_2105848	1	2105848	T	A	0.000774	3.111	14.53	-2.04	0.22	SIN_92237	62	Intronic
Plant Height	Chr05_12215914	5	12215914	T	A	0.000669	3.175	22.74	0.36	0.283	SIN_73323	145	Upstream
Seed Coat Color (a*)	Chr01_18294579	1	18294579	C	G	0.000401	3.397	9.64	-7	0.079	SIN_46651	2715	Synonymous
Seed Coat Color (a*)	Chr13_4110109	13	4110109	A	T	0.000401	3.397	22.19	3.52	0.24	SIN_83173	0	Nonsynonymous
Plant Height	Chr07_21285971	7	21285971	T	C	0.000688	3.163	5.14	-7.43	0.342	SIN_44823	3785	Synonymous
Seed Coat Color (b*)	Chr07_7420283	7	7420283	T	A	0.000831	3.080	6.49	9.52	0.343	SIN_18961	4352	Upstream
Plant Height	Chr12_3223805	12	3223805	C	A	0.000067	4.171	6.23	-7.85	0.047	SIN_20913	4316	Downstream
Seed Coat Color (b*)	Chr01_5098513	1	5098513	T	T	0.000872	3.059	15.54	11.96	0.479	SIN_94112	960	Synonymous
Seed Coat Color (b*)	Chr12_11069750	12	11069750	A	G	0.000532	3.274	14.72	-10.43	0.225	SIN_37057	0	Nonsynonymous
Seed Coat Color (b*)	Chr10_19796766	10	19796766	G	A	0.000543	3.266	9.17	-4.9	0.145	SIN_71793	1815	Upstream
Seed Coat Color (b*)	Chr09_1640430	9	1640430	A	G	0.000780	3.108	20.18	0.3	0.076	SIN_12016	550	Synonymous
Seed Coat Color (a*)	Chr09_1065132	9	1065132	C	A	0.000834	3.079	15.31	-5.31	0.402	SIN_36538	2557	Synonymous
Seed Coat Color (L*)	Chr11_2960311	11	2960311	T	A	0.000224	3.650	17.7	-4.58	0.022	SIN_16720	3386	Upstream
Seed Coat Color (L*)	Chr02_4043171	2	4043171	G	T	0.000799	3.097	8.29	-7.42	0.067	SIN_87389	550	Upstream
Seed Coat Color (b*)	Chr01_12235057	1	12235057	C	C	0.000038	4.421	15.39	1.02	0.258	SIN_76138	3820	Intronic
Seed Coat Color (L*)	Chr02_22373199	2	22373199	G	A	0.000714	3.146	21.05	11.29	0.476	SIN_64924	4984	Upstream
Seed Coat Color (L*)	Chr10_18068810	10	18068810	A	C	0.000563	3.249	10.92	0.43	0.299	SIN_33131	1209	Synonymous
Seed Coat Color (L*)	Chr05_2493685	5	2493685	A	G	0.000721	3.142	22.35	9.91	0.234	SIN_99334	4405	Intronic
Seed Coat Color (a*)	Chr01_5378313	1	5378313	T	A	0.000840	3.076	7.8	-2.03	0.1	SIN_44072	2639	Synonymous
Seed Coat Color (a*)	Chr08_15995286	8	15995286	C	T	0.000964	3.016	23.91	-1.35	0.028	SIN_77801	2544	Synonymous
Seed Coat Color (L*)	Chr11_12598995	11	12598995	C	G	0.000469	3.329	17.06	-2.81	0.345	SIN_52865	4089	Synonymous
Seed Coat Color (a*)	Chr12_9180791	12	9180791	A	A	0.000519	3.285	22.06	-10.49	0.43	SIN_93638	4792	Intronic
Plant Height	Chr01_3064917	1	3064917	G	C	0.000348	3.459	11.17	-6.77	0.488	SIN_10496	0	Nonsynonymous
Seed Coat Color (L*)	Chr05_6300210	5	6300210	G	G	0.000280	3.553	11.54	-10.58	0.491	SIN_98557	4851	Intergenic
Plant Height	Chr10_19262717	10	19262717	G	G	0.000589	3.230	15.68	-5.97	0.458	SIN_63509	1675	Intronic
Seed Coat Color (L*)	Chr07_8391169	7	8391169	T	A	0.000364	3.439	2.81	5.38	0.391	SIN_15284	1524	Intergenic
Seed Coat Color (b*)	Chr01_2002799	1	2002799	A	T	0.000424	3.373	24.01	2.86	0.142	SIN_56077	3424	Downstream
Seed Coat Color (b*)	Chr03_23523669	3	23523669	A	A	0.000104	3.981	22.69	2.91	0.116	SIN_30313	1967	Intergenic
Seed Coat Color (b*)	Chr04_21442159	4	21442159	A	A	0.000106	3.976	10.04	-1.64	0.072	SIN_36147	2571	Intergenic
Seed Coat Color (L*)	Chr05_5882606	5	5882606	T	C	0.000913	3.039	10.15	3.24	0.44	SIN_45048	2164	Upstream
Seed Coat Color (b*)	Chr01_22277796	1	22277796	A	T	0.000180	3.745	19.23	4.72	0.317	SIN_50233	304	Intergenic
Seed Coat Color (a*)	Chr09_22238313	9	22238313	A	G	0.000830	3.081	10.62	-4.55	0.488	SIN_86288	3310	Upstream
Seed Coat Color (b*)	Chr09_29502340	9	29502340	G	C	0.000715	3.146	13.71	8.97	0.255	SIN_68612	1269	Upstream
Seed Coat Color (L*)	Chr09_18503482	9	18503482	C	C	0.000438	3.358	17.29	5.17	0.083	SIN_97194	3605	Intronic
Seed Coat Color (b*)	Chr02_26865036	2	26865036	T	A	0.000212	3.674	12.63	-1.46	0.157	SIN_33327	4946	Upstream
Seed Coat Color (a*)	Chr01_20435031	1	20435031	G	T	0.000051	4.294	9.07	7.65	0.459	SIN_31004	2826	Intronic
Plant Height	Chr06_27059831	6	27059831	C	T	0.000872	3.060	13.48	4.56	0.402	SIN_74557	4363	Synonymous
Seed Coat Color (a*)	Chr02_13462827	2	13462827	C	G	0.000674	3.171	12.52	-1.79	0.307	SIN_46143	1166	Downstream
Seed Coat Color (L*)	Chr05_26768001	5	26768001	T	C	0.000184	3.735	22.81	6.75	0.058	SIN_58037	3509	Upstream
Seed Coat Color (L*)	Chr13_14473320	13	14473320	A	G	0.000066	4.183	19.51	10.79	0.224	SIN_31844	4093	Upstream
Plant Height	Chr09_24513888	9	24513888	T	G	0.000920	3.036	21.83	10.84	0.348	SIN_53196	3438	Intronic
Seed Coat Color (L*)	Chr02_23330524	2	23330524	C	G	0.000280	3.552	23.85	-3.01	0.43	SIN_82251	634	Upstream
Plant Height	Chr02_5626880	2	5626880	A	T	0.000261	3.583	23.26	-10.94	0.347	SIN_39770	1557	Intronic
Seed Coat Color (a*)	Chr08_15170184	8	15170184	A	T	0.000622	3.206	21.89	-9.21	0.409	SIN_13349	2830	Upstream
Seed Coat Color (b*)	Chr10_18221373	10	18221373	G	C	0.000522	3.282	2.4	10.42	0.308	SIN_27177	560	Intergenic
Plant Height	Chr05_15508607	5	15508607	C	A	0.000259	3.587	4.22	-6.13	0.163	SIN_31992	3308	Intronic
Seed Coat Color (L*)	Chr13_26303532	13	26303532	T	C	0.000210	3.678	16.09	8.81	0.141	SIN_78357	4328	Downstream
Seed Coat Color (L*)	Chr12_22605732	12	22605732	C	A	0.000899	3.046	13.82	7.16	0.312	SIN_97217	0	Nonsynonymous
Seed Coat Color (a*)	Chr13_3138236	13	3138236	A	T	0.000295	3.530	7.56	-3.61	0.088	SIN_67740	4984	Intergenic
Plant Height	Chr11_11771607	11	11771607	G	T	0.000071	4.148	8.19	-3.81	0.035	SIN_12468	2199	Downstream
Plant Height	Chr01_8450134	1	8450134	G	C	0.000625	3.204	19.38	-6.68	0.061	SIN_46890	15	Intergenic
Plant Height	Chr01_22246529	1	22246529	C	A	0.000862	3.065	18.44	3.2	0.105	SIN_42376	4663	Intronic
Seed Coat Color (b*)	Chr13_13023698	13	13023698	A	G	0.000044	4.360	5.54	0.13	0.207	SIN_28231	2117	Upstream
Seed Coat Color (b*)	Chr02_26132692	2	26132692	G	G	0.000161	3.792	9.24	6.43	0.34	SIN_47588	921	Intronic
Seed Coat Color (L*)	Chr09_19075140	9	19075140	T	T	0.000220	3.658	24.8	-11.43	0.292	SIN_39396	4753	Intronic
Seed Coat Color (b*)	Chr13_17137052	13	17137052	C	A	0.000694	3.159	14.98	11.17	0.247	SIN_21114	2181	Synonymous
Seed Coat Color (b*)	Chr06_2975953	6	2975953	T	A	0.000287	3.542	15.11	-9.88	0.432	SIN_59413	2705	Intronic
Plant Height	Chr04_19651001	4	19651001	G	A	0.000867	3.062	23.33	-9.45	0.271	SIN_88774	4042	Upstream
Seed Coat Color (L*)	Chr03_21064709	3	21064709	C	G	0.000236	3.627	21.19	1.44	0.448	SIN_25542	4428	Synonymous
Plant Height	Chr07_24743768	7	24743768	A	G	0.000577	3.239	17.52	-1.72	0.379	SIN_90318	1557	Intronic
Seed Coat Color (L*)	Chr03_6349962	3	6349962	G	G	0.000054	4.270	6.74	-1.81	0.273	SIN_57057	4348	Upstream
Seed Coat Color (b*)	Chr12_14409480	12	14409480	G	C	0.000783	3.106	23.58	-7.14	0.342	SIN_95655	939	Upstream
Seed Coat Color (b*)	Chr08_29227494	8	29227494	C	C	0.000991	3.004	17.55	7.68	0.326	SIN_57553	4105	Downstream
Seed Coat Color (a*)	Chr13_4495075	13	4495075	C	A	0.000676	3.170	2.87	-4.03	0.418	SIN_30093	3555	Upstream
Seed Coat Color (a*)	Chr09_18625069	9	18625069	G	T	0.000627	3.203	11.64	-8.59	0.393	SIN_82888	0	Nonsynonymous
Seed Coat Color (b*)	Chr13_1294716	13	1294716	G	G	0.000280	3.554	9.39	-5.03	0.217	SIN_67431	91	Upstream
Seed Coat Color (a*)	Chr13_8428478	13	8428478	G	A	0.000736	3.133	18.67	-1.92	0.215	SIN_17246	4697	Intronic
Plant Height	Chr06_22399387	6	22399387	T	T	0.000495	3.306	18.99	9.45	0.171	SIN_49678	4144	Upstream
Seed Coat Color (L*)	Chr03_27905594	3	27905594	C	A	0.000207	3.683	14.51	8.16	0.159	SIN_17002	1875	Synonymous
Plant Height	Chr04_19140426	4	19140426	C	T	0.000716	3.145	24	3.87	0.295	SIN_90278	987	Intergenic
Plant Height	Chr11_18982774	11	18982774	C	T	0.000563	3.249	13.4	10.3	0.029	SIN_99356	3054	Upstream
Seed Coat Color (a*)	Chr10_12629255	10	12629255	G	A	0.000923	3.035	9.81	2.97	0.309	SIN_16820	3127	Intronic
Plant Height	Chr11_16563520	11	16563520	G	A	0.000456	3.341	18.91	6.03	0.108	SIN_14323	0	Nonsynonymous
Seed Coat Color (a*)	Chr07_22558602	7	22558602	A	C	0.000923	3.035	8.86	-3.41	0.075	SIN_32491	1056	Intronic
Seed Coat Color (b*)	Chr13_14165815	13	14165815	T	T	0.000799	3.098	8.05	-4.61	0.053	SIN_51532	3100	Intergenic
Seed Coat Color (L*)	Chr04_6763287	4	6763287	G	A	0.000170	3.768	12.79	2.71	0.216	SIN_81524	0	Nonsynonymous
Plant Height	Chr06_19096161	6	19096161	C	C	0.000577	3.239	17.32	8.49	0.381	SIN_45635	2024	Intronic
Seed Coat Color (b*)	Chr12_853618	12	853618	C	G	0.000737	3.133	3.1	-4.34	0.119	SIN_16134	1143	Intronic
Seed Coat Color (a*)	Chr09_28919510	9	28919510	C	T	0.000035	4.454	14.93	0.56	0.344	SIN_91418	4071	Synonymous
Seed Coat Color (a*)	Chr07_24223994	7	24223994	A	C	0.000113	3.948	3.31	-11.49	0.204	SIN_34198	1583	Intronic
Plant Height	Chr10_19672603	10	19672603	A	C	0.000906	3.043	24.45	11.37	0.475	SIN_42030	1870	Synonymous
Seed Coat Color (b*)	Chr10_10404439	10	10404439	T	T	0.000413	3.384	6.1	9.03	0.121	SIN_53913	3744	Intronic
Seed Coat Color (b*)	Chr08_11306717	8	11306717	G	G	0.000940	3.027	22.74	-1.71	0.21	SIN_27525	1466	Synonymous
Seed Coat Color (a*)	Chr10_1932403	10	1932403	G	T	0.000281	3.551	9.07	2.82	0.077	SIN_45337	180	Intronic
Seed Coat Color (L*)	Chr05_22147532	5	22147532	T	A	0.000639	3.195	5.16	-4.97	0.15	SIN_60634	2413	Upstream
Plant Height	Chr01_6970904	1	6970904	C	G	0.000439	3.358	15.62	11.96	0.045	SIN_98927	774	Synonymous
Seed Coat Color (L*)	Chr02_23207327	2	23207327	G	G	0.000917	3.038	21.18	-9.27	0.129	SIN_13119	124	Intergenic
Plant Height	Chr01_10289423	1	10289423	T	G	0.000740	3.131	7.02	-5.11	0.077	SIN_81720	0	Nonsynonymous
Seed Coat Color (b*)	Chr08_12373431	8	12373431	C	C	0.000423	3.374	21.48	0.68	0.233	SIN_74989	31	Synonymous
Seed Coat Color (L*)	Chr11_27424365	11	27424365	A	A	0.000751	3.125	18.06	-10.05	0.301	SIN_48204	3797	Intronic
Seed Coat Color (a*)	Chr02_10760139	2	10760139	G	G	0.000757	3.121	22.02	2.12	0.07	SIN_97119	0	Nonsynonymous
Seed Coat Color (a*)	Chr11_7362508	11	7362508	A	A	0.000014	4.860	15.8	6.2	0.376	SIN_31332	3481	Downstream
Seed Coat Color (a*)	Chr09_14045730	9	14045730	A	C	0.000622	3.206	6.93	-8.74	0.487	SIN_36042	3730	Intergenic
Seed Coat Color (b*)	Chr04_8834151	4	8834151	C	C	0.000055	4.258	18.24	1.64	0.091	SIN_51245	2404	Downstream
Seed Coat Color (a*)	Chr04_28627690	4	28627690	T	T	0.000782	3.107	8.31	-8.78	0.458	SIN_53898	956	Synonymous
Seed Coat Color (b*)	Chr04_21100152	4	21100152	T	A	0.000011	4.947	4.13	-8.14	0.301	SIN_87566	505	Synonymous
Seed Coat Color (b*)	Chr03_18043609	3	18043609	T	T	0.000819	3.086	13.42	-2.72	0.486	SIN_23823	1700	Synonymous
Seed Coat Color (a*)	Chr05_2206961	5	2206961	G	C	0.000676	3.170	5.88	4.11	0.075	SIN_94696	789	Upstream
Seed Coat Color (a*)	Chr04_22429645	4	22429645	T	C	0.000986	3.006	17.58	-11.6	0.02	SIN_28639	1453	Upstream
Seed Coat Color (L*)	Chr05_21888371	5	21888371	G	T	0.000147	3.833	7.55	3.16	0.092	SIN_42118	16	Intergenic
Plant Height	Chr04_20316950	4	20316950	A	A	0.000459	3.338	14.95	-6.52	0.116	SIN_87234	2508	Downstream
Plant Height	Chr11_13164331	11	13164331	C	A	0.000421	3.376	6.76	11.18	0.467	SIN_58691	2636	Synonymous
Seed Coat Color (L*)	Chr08_13113273	8	13113273	C	G	0.000188	3.726	23.12	-1.9	0.096	SIN_40815	1924	Upstream
Seed Coat Color (L*)	Chr03_15380345	3	15380345	A	A	0.000406	3.391	22.82	2.17	0.075	SIN_34790	456	Downstream
Seed Coat Color (a*)	Chr02_8250249	2	8250249	C	G	0.000224	3.650	18.79	6.13	0.19	SIN_87960	3165	Downstream
Seed Coat Color (a*)	Chr07_28158343	7	28158343	G	A	0.000019	4.718	8.47	-8.33	0.056	SIN_75656	2317	Upstream
Seed Coat Color (L*)	Chr11_21292349	11	21292349	T	T	0.000439	3.357	8.53	10.16	0.034	SIN_54880	4944	Intronic
Seed Coat Color (L*)	Chr03_1084822	3	1084822	T	T	0.000367	3.435	8.2	3.46	0.252	SIN_13105	2020	Upstream
Seed Coat Color (a*)	Chr02_24289664	2	24289664	A	A	0.000511	3.291	9.44	8.24	0.372	SIN_70263	2173	Synonymous
Seed Coat Color (b*)	Chr12_12715093	12	12715093	A	T	0.000437	3.360	2.97	-1.12	0.207	SIN_93431	927	Intronic
Plant Height	Chr08_22773000	8	22773000	A	T	0.000921	3.036	15.36	-7.71	0.117	SIN_40224	1309	Upstream
Seed Coat Color (b*)	Chr11_29630197	11	29630197	T	A	0.000259	3.587	15.25	-2.12	0.102	SIN_95380	0	Nonsynonymous
Seed Coat Color (L*)	Chr03_6957274	3	6957274	T	G	0.000874	3.058	4.27	-4.5	0.229	SIN_39254	4667	Intronic
Seed Coat Color (b*)	Chr08_17800152	8	17800152	T	G	0.000138	3.861	14.8	-7.6	0.18	SIN_30273	2827	Upstream
Seed Coat Color (a*)	Chr05_28223777	5	28223777	G	G	0.000454	3.343	6.62	10.06	0.142	SIN_51818	571	Synonymous
Seed Coat Color (b*)	Chr01_14708837	1	14708837	C	T	0.000089	4.051	15.25	4.07	0.09	SIN_34193	3316	Intergenic
Seed Coat Color (b*)	Chr11_25584265	11	25584265	A	A	0.000638	3.195	14.46	7.6	0.203	SIN_25519	1464	Downstream
Seed Coat Color (b*)	Chr01_8956311	1	8956311	C	T	0.000892	3.050	7.96	9.17	0.307	SIN_23729	3587	Intronic
Seed Coat Color (L*)	Chr04_28565739	4	28565739	T	A	0.000615	3.211	8	9.3	0.228	SIN_24571	4643	Upstream
Seed Coat Color (b*)	Chr08_9762303	8	9762303	T	G	0.000689	3.162	16.32	-6.68	0.292	SIN_91720	0	Nonsynonymous
Seed Coat Color (a*)	Chr10_28944976	10	28944976	A	T	0.000516	3.288	11.24	-11.09	0.29	SIN_47541	815	Intronic
Seed Coat Color (a*)	Chr04_29084097	4	29084097	A	A	0.000442	3.355	22.52	8.79	0.343	SIN_56324	0	Nonsynonymous
Seed Coat Color (L*)	Chr05_27578273	5	27578273	T	C	0.000974	3.011	24.29	0.17	0.418	SIN_18032	0	Nonsynonymous
Seed Coat Color (b*)	Chr03_8500056	3	8500056	A	A	0.000977	3.010	24.57	-5.04	0.199	SIN_95895	4938	Synonymous
Seed Coat Color (L*)	Chr12_2359615	12	2359615	G	A	0.000664	3.178	5.3	7.01	0.192	SIN_82276	1691	Upstream
Seed Coat Color (L*)	Chr10_21296956	10	21296956	A	C	0.000821	3.086	21.63	-4.52	0.493	SIN_34093	97	Intronic
Seed Coat Color (L*)	Chr09_666010	9	666010	T	A	0.000872	3.059	4.92	1.82	0.24	SIN_20813	3901	Downstream
Seed Coat Color (L*)	Chr12_18996363	12	18996363	A	A	0.000220	3.658	3	6.17	0.13	SIN_88069	0	Nonsynonymous
Seed Coat Color (L*)	Chr08_18351431	8	18351431	T	A	0.000805	3.094	2.63	-9.2	0.161	SIN_40254	3768	Synonymous
Seed Coat Color (b*)	Chr13_13660352	13	13660352	C	T	0.000134	3.874	22.1	-9	0.12	SIN_35078	0	Nonsynonymous
Seed Coat Color (L*)	Chr03_7446303	3	7446303	T	C	0.000638	3.195	3.69	-11.01	0.451	SIN_74421	3391	Upstream
Seed Coat Color (L*)	Chr03_4903186	3	4903186	C	G	0.000936	3.029	15.22	-2.87	0.397	SIN_41815	0	Nonsynonymous
Seed Coat Color (L*)	Chr06_28001591	6	28001591	G	C	0.000596	3.225	15.37	11.77	0.298	SIN_26803	463	Intergenic
Seed Coat Color (L*)	Chr07_2750007	7	2750007	T	A	0.000346	3.460	18.09	11.16	0.415	SIN_10076	1870	Intergenic
Seed Coat Color (L*)	Chr05_10269577	5	10269577	C	A	0.000867	3.062	11.8	10.66	0.159	SIN_79521	1829	Intergenic
Seed Coat Color (a*)	Chr13_6865075	13	6865075	T	C	0.000440	3.357	8.35	9.02	0.057	SIN_36887	4773	Downstream
Seed Coat Color (a*)	Chr01_21189973	1	21189973	G	G	0.000838	3.077	12.79	-4.6	0.349	SIN_71582	1687	Intergenic
Seed Coat Color (L*)	Chr06_5612954	6	5612954	A	C	0.000534	3.272	14.83	6.27	0.128	SIN_27681	3577	Intronic
Seed Coat Color (L*)	Chr11_28321869	11	28321869	A	A	0.000153	3.814	8.87	9.37	0.246	SIN_30102	1917	Synonymous
Seed Coat Color (L*)	Chr09_22148045	9	22148045	A	A	0.000233	3.633	6.93	-1.24	0.045	SIN_95768	0	Nonsynonymous
Plant Height	Chr01_13320596	1	13320596	T	T	0.000780	3.108	24.69	9.41	0.432	SIN_67735	800	Synonymous
Seed Coat Color (a*)	Chr06_5729841	6	5729841	A	A	0.000972	3.012	16.32	2.76	0.078	SIN_76313	3495	Intronic
Seed Coat Color (b*)	Chr04_20541711	4	20541711	G	T	0.000942	3.026	8.66	4.76	0.415	SIN_63349	4627	Upstream
Plant Height	Chr10_17041816	10	17041816	C	C	0.000500	3.301	16.87	3.3	0.226	SIN_99405	2257	Upstream
Seed Coat Color (a*)	Chr10_27500797	10	27500797	C	C	0.000186	3.731	15.41	5.78	0.388	SIN_40467	2749	Intergenic
Plant Height	Chr04_9195521	4	9195521	G	T	0.000077	4.116	5.59	8.06	0.217	SIN_35259	4836	Downstream
Seed Coat Color (a*)	Chr09_29970896	9	29970896	C	C	0.000444	3.352	9.5	10.27	0.455	SIN_16330	2020	Synonymous
Seed Coat Color (b*)	Chr12_10498462	12	10498462	T	C	0.000022	4.650	2.14	1.2	0.229	SIN_90289	4326	Intergenic
Plant Height	Chr10_8482608	10	8482608	A	G	0.000894	3.049	19.69	-4.7	0.079	SIN_72270	0	Nonsynonymous
Plant Height	Chr12_187136	12	187136	G	T	0.000642	3.193	12.16	7	0.113	SIN_36019	4704	Downstream
Seed Coat Color (a*)	Chr03_11203136	3	11203136	T	G	0.000731	3.136	3.75	9.37	0.034	SIN_69144	1703	Downstream
Seed Coat Color (a*)	Chr12_7123184	12	7123184	G	A	0.000298	3.526	11.01	3.16	0.371	SIN_50693	3739	Synonymous
Seed Coat Color (b*)	Chr07_24683642	7	24683642	C	C	0.000658	3.182	3.56	-0.62	0.331	SIN_80749	2211	Intronic
Seed Coat Color (a*)	Chr07_17528010	7	17528010	G	G	0.000101	3.995	12.13	-2.07	0.434	SIN_82235	831	Synonymous
Seed Coat Color (L*)	Chr09_28027841	9	28027841	G	C	0.000266	3.575	21.63	6.1	0.251	SIN_48559	4580	Downstream
Seed Coat Color (a*)	Chr09_29985713	9	29985713	C	C	0.000849	3.071	13.86	-2.82	0.282	SIN_35415	1417	Intronic
Seed Coat Color (L*)	Chr08_25514295	8	25514295	A	T	0.000372	3.430	4.05	-3.05	0.102	SIN_63469	0	Nonsynonymous
Plant Height	Chr09_7473905	9	7473905	T	G	0.000188	3.725	13.32	-4.43	0.409	SIN_76549	1292	Downstream
Plant Height	Chr01_28655907	1	28655907	G	G	0.000224	3.649	5.5	5.67	0.375	SIN_75812	2151	Downstream
Seed Coat Color (a*)	Chr13_2852963	13	2852963	G	C	0.000648	3.188	10.38	-2.53	0.1	SIN_98538	864	Intergenic
Seed Coat Color (a*)	Chr08_14336045	8	14336045	G	A	0.000585	3.233	19.36	10.42	0.143	SIN_85635	1190	Intronic
Seed Coat Color (L*)	Chr03_9674928	3	9674928	C	C	0.000105	3.977	21.37	0.34	0.293	SIN_62193	0	Nonsynonymous
Seed Coat Color (b*)	Chr04_12351264	4	12351264	A	A	0.000867	3.062	3.36	10.84	0.361	SIN_95699	188	Upstream
Seed Coat Color (a*)	Chr12_9721426	12	9721426	T	C	0.000903	3.044	11.5	-8.67	0.181	SIN_66645	4391	Intergenic
Seed Coat Color (L*)	Chr11_27021919	11	27021919	T	A	0.000138	3.859	4.21	9.09	0.372	SIN_32476	4880	Upstream
Seed Coat Color (a*)	Chr07_26993254	7	26993254	A	A	0.000348	3.458	13.44	8.47	0.061	SIN_29140	0	Nonsynonymous
Seed Coat Color (L*)	Chr12_28886570	12	28886570	C	T	0.000719	3.143	17.24	-2.97	0.077	SIN_62144	3848	Upstream
Plant Height	Chr10_16303193	10	16303193	G	A	0.000446	3.351	16.57	4.04	0.061	SIN_87821	3777	Intronic
Seed Coat Color (L*)	Chr12_8110363	12	8110363	G	G	0.000357	3.447	7.03	9	0.161	SIN_61215	3629	Intronic
Seed Coat Color (L*)	Chr10_4860231	10	4860231	C	G	0.000950	3.022	19.19	-3.32	0.427	SIN_38906	1255	Synonymous
Seed Coat Color (L*)	Chr03_28865229	3	28865229	G	C	0.000319	3.496	15.86	10.52	0.11	SIN_86153	1443	Upstream
Seed Coat Color (a*)	Chr05_75106	5	75106	T	G	0.000809	3.092	5.99	4.11	0.032	SIN_68519	1621	Synonymous
Seed Coat Color (b*)	Chr02_27024950	2	27024950	T	T	0.000364	3.439	15.38	-8.11	0.129	SIN_44535	991	Downstream
Seed Coat Color (a*)	Chr12_12591956	12	12591956	C	A	0.000510	3.293	24.98	11.26	0.272	SIN_66557	1139	Upstream
Seed Coat Color (a*)	Chr04_29449813	4	29449813	A	C	0.000960	3.018	16.16	4.48	0.457	SIN_98806	4737	Upstream
Plant Height	Chr02_15151250	2	15151250	A	C	0.000637	3.196	11.67	-8.28	0.398	SIN_22319	3058	Downstream
Seed Coat Color (a*)	Chr04_11598986	4	11598986	C	T	0.000332	3.478	6.59	2.03	0.164	SIN_62522	3316	Downstream
Seed Coat Color (b*)	Chr13_17002956	13	17002956	G	T	0.000273	3.564	9.91	7.53	0.21	SIN_59738	0	Nonsynonymous
Seed Coat Color (L*)	Chr13_15023398	13	15023398	T	A	0.000494	3.306	18.82	6.93	0.194	SIN_11178	4458	Synonymous
Seed Coat Color (L*)	Chr03_25913506	3	25913506	T	A	0.000617	3.209	5.12	6.84	0.016	SIN_83349	0	Nonsynonymous
Seed Coat Color (a*)	Chr09_29342756	9	29342756	C	A	0.000576	3.240	19.23	-3.26	0.456	SIN_79181	0	Nonsynonymous
Seed Coat Color (a*)	Chr13_1253063	13	1253063	C	T	0.000128	3.892	19.71	-7.74	0.065	SIN_71349	1747	Intronic
Plant Height	Chr08_4860793	8	4860793	A	G	0.000418	3.378	15.25	1.46	0.088	SIN_12601	4249	Downstream
Seed Coat Color (b*)	Chr10_14777582	10	14777582	T	C	0.000673	3.172	3.9	8.99	0.255	SIN_35548	0	Nonsynonymous
Seed Coat Color (L*)	Chr12_27032935	12	27032935	C	G	0.000635	3.197	17.18	1.29	0.469	SIN_32932	63	Downstream
Seed Coat Color (b*)	Chr09_4213036	9	4213036	C	T	0.000357	3.448	16.67	-9.39	0.474	SIN_88715	173	Upstream
Plant Height	Chr02_27884804	2	27884804	A	A	0.000549	3.260	14.13	4.27	0.154	SIN_54757	1817	Intergenic
Plant Height	Chr09_12241731	9	12241731	T	G	0.000151	3.820	20.64	11.87	0.125	SIN_82875	1963	Intronic
Seed Coat Color (a*)	Chr01_566197	1	566197	T	T	0.000114	3.943	5.58	-1.02	0.164	SIN_83929	3870	Intergenic
Seed Coat Color (a*)	Chr09_11215097	9	11215097	C	A	0.000200	3.699	18.59	-1.2	0.316	SIN_41385	2844	Intronic
Seed Coat Color (L*)	Chr05_29598609	5	29598609	A	A	0.000288	3.541	18.45	-0.39	0.492	SIN_52813	144	Synonymous
Seed Coat Color (a*)	Chr12_2905794	12	2905794	T	T	0.000751	3.125	17.77	0.15	0.257	SIN_49130	0	Nonsynonymous
Seed Coat Color (L*)	Chr09_21049898	9	21049898	A	G	0.000596	3.225	22.09	2.56	0.013	SIN_44344	2646	Intergenic
Seed Coat Color (L*)	Chr09_10318141	9	10318141	C	G	0.000004	5.363	16.44	-8.84	0.318	SIN_98093	3717	Upstream
Plant Height	Chr11_14942201	11	14942201	C	G	0.000536	3.271	17.15	6.31	0.093	SIN_97258	2582	Intronic
Seed Coat Color (b*)	Chr04_17055078	4	17055078	C	A	0.000376	3.425	20.84	7.64	0.324	SIN_67207	102	Synonymous
Seed Coat Color (a*)	Chr08_18782301	8	18782301	C	A	0.000362	3.441	6.15	0.03	0.266	SIN_18538	4196	Intronic
Seed Coat Color (a*)	Chr13_23512420	13	23512420	A	G	0.000799	3.097	5.54	-6.99	0.076	SIN_32905	640	Intronic
Seed Coat Color (L*)	Chr12_18952464	12	18952464	G	A	0.000501	3.300	20.7	2.63	0.339	SIN_41983	3834	Intergenic
Plant Height	Chr06_7003886	6	7003886	T	A	0.000170	3.769	14.94	-0.14	0.423	SIN_68962	0	Nonsynonymous
Seed Coat Color (a*)	Chr13_19844274	13	19844274	A	C	0.000220	3.657	10.28	4.61	0.067	SIN_56848	3080	Downstream
Seed Coat Color (a*)	Chr06_14842067	6	14842067	A	G	0.000312	3.506	4.87	-7.63	0.048	SIN_31857	1971	Intronic
Seed Coat Color (b*)	Chr09_11877926	9	11877926	T	A	0.000339	3.470	4.45	-8.14	0.45	SIN_76904	0	Nonsynonymous
Seed Coat Color (a*)	Chr12_16243415	12	16243415	A	T	0.000400	3.398	20.52	-4.59	0.5	SIN_27762	3159	Downstream
Seed Coat Color (a*)	Chr13_24353122	13	24353122	G	C	0.000879	3.056	3.95	-10.17	0.246	SIN_40797	2437	Upstream
Seed Coat Color (a*)	Chr12_28977484	12	28977484	G	C	0.000335	3.475	7.8	2.4	0.386	SIN_19267	0	Nonsynonymous
Plant Height	Chr02_22232418	2	22232418	A	A	0.000574	3.241	4.57	8.09	0.409	SIN_36221	2957	Downstream
Seed Coat Color (a*)	Chr12_2357632	12	2357632	C	G	0.000003	5.460	4.91	5.8	0.251	SIN_70159	0	Nonsynonymous
Seed Coat Color (b*)	Chr11_21053163	11	21053163	T	G	0.000179	3.747	16.61	8.1	0.271	SIN_72931	39	Intergenic
Seed Coat Color (L*)	Chr03_10352905	3	10352905	A	C	0.000768	3.115	19.9	-1.41	0.231	SIN_82193	836	Downstream
Plant Height	Chr13_2609843	13	2609843	C	C	0.000436	3.360	15.6	2.91	0.215	SIN_78972	3486	Upstream
Seed Coat Color (a*)	Chr03_5871803	3	5871803	A	A	0.000319	3.497	21.28	8.25	0.1	SIN_56170	232	Intergenic
Seed Coat Color (b*)	Chr07_25771452	7	25771452	T	T	0.000294	3.531	14.94	2.97	0.27	SIN_62726	2917	Downstream
Seed Coat Color (b*)	Chr05_15640257	5	15640257	T	C	0.000466	3.332	17.96	-9.04	0.377	SIN_98347	919	Synonymous
Seed Coat Color (L*)	Chr01_12842968	1	12842968	C	T	0.000003	5.497	2.06	-10.24	0.262	SIN_88026	821	Synonymous
Seed Coat Color (b*)	Chr08_25625817	8	25625817	T	G	0.000314	3.503	19.55	-8.98	0.032	SIN_66323	1374	Downstream
Seed Coat Color (b*)	Chr05_23229899	5	23229899	G	T	0.000951	3.022	6.06	9.84	0.041	SIN_55379	69	Downstream
Seed Coat Color (b*)	Chr04_26765521	4	26765521	T	A	0.000140	3.854	9.58	-9.95	0.437	SIN_89183	456	Intergenic
Plant Height	Chr04_991216	4	991216	A	T	0.000010	5.001	13.39	1.94	0.018	SIN_21113	1260	Downstream
Seed Coat Color (a*)	Chr02_21745910	2	21745910	C	G	0.000003	5.559	4.29	-7.74	0.389	SIN_67923	2213	Upstream
Seed Coat Color (b*)	Chr01_17102886	1	17102886	T	T	0.000713	3.147	20.42	-5.6	0.227	SIN_21409	0	Nonsynonymous
Seed Coat Color (a*)	Chr11_27578113	11	27578113	G	A	0.000568	3.245	21.12	-6	0.425	SIN_12687	3880	Intronic
Seed Coat Color (b*)	Chr06_29041405	6	29041405	C	G	0.000995	3.002	4.72	1.89	0.386	SIN_49318	0	Nonsynonymous
Seed Coat Color (L*)	Chr03_5710228	3	5710228	C	T	0.000332	3.479	13.2	3.98	0.111	SIN_10134	294	Upstream
Seed Coat Color (a*)	Chr09_10413745	9	10413745	G	C	0.000153	3.815	21.76	6	0.326	SIN_67943	1788	Synonymous
Seed Coat Color (b*)	Chr04_27854335	4	27854335	G	G	0.000544	3.265	8.97	7.78	0.376	SIN_43627	789	Upstream
Plant Height	Chr13_26350823	13	26350823	T	T	0.000187	3.728	23.34	-10.05	0.248	SIN_12955	4769	Downstream
Seed Coat Color (b*)	Chr02_15070638	2	15070638	G	T	0.000699	3.156	5.03	-2.79	0.145	SIN_90483	42	Upstream
Seed Coat Color (a*)	Chr04_18785991	4	18785991	C	G	0.000174	3.761	4.02	-2.65	0.023	SIN_80659	3324	Intronic
Plant Height	Chr04_2028094	4	2028094	T	C	0.000350	3.456	5.25	0.37	0.456	SIN_58554	4462	Intergenic
Seed Coat Color (b*)	Chr13_25813197	13	25813197	G	C	0.000537	3.270	6.07	2.42	0.311	SIN_85027	184	Intergenic
Seed Coat Color (L*)	Chr01_8743578	1	8743578	C	C	0.000736	3.133	7.51	2.75	0.109	SIN_40523	1688	Intronic
Seed Coat Color (L*)	Chr13_22011450	13	22011450	T	C	0.000790	3.102	4.62	0.55	0.354	SIN_25363	18	Downstream
Plant Height	Chr12_465378	12	465378	G	G	0.000350	3.455	21.66	11.55	0.069	SIN_88738	2104	Intronic
Plant Height	Chr08_14199603	8	14199603	A	A	0.000507	3.295	24.11	4.66	0.254	SIN_90424	2549	Synonymous
Seed Coat Color (b*)	Chr04_21405979	4	21405979	G	A	0.000569	3.245	6.47	-4.2	0.488	SIN_53422	184	Synonymous
Seed Coat Color (b*)	Chr12_6323191	12	6323191	G	A	0.000337	3.473	7.1	-4.7	0.23	SIN_10830	4259	Intergenic
Seed Coat Color (L*)	Chr13_2155680	13	2155680	G	G	0.000726	3.139	14.68	-7.7	0.399	SIN_45993	663	Synonymous
Plant Height	Chr12_8467968	12	8467968	T	T	0.000101	3.994	13	-8.2	0.327	SIN_71611	1953	Upstream
Seed Coat Color (a*)	Chr04_20625581	4	20625581	A	A	0.000511	3.292	17.33	-11.5	0.102	SIN_34982	241	Intergenic
Seed Coat Color (L*)	Chr07_2801710	7	2801710	G	A	0.000437	3.360	4.1	11.24	0.412	SIN_98552	4756	Downstream
Seed Coat Color (b*)	Chr02_11160982	2	11160982	A	T	0.000228	3.642	12.92	7.64	0.089	SIN_39000	2665	Upstream
Seed Coat Color (L*)	Chr06_14388712	6	14388712	T	C	0.000239	3.622	5.71	4.82	0.204	SIN_46855	0	Nonsynonymous
Seed Coat Color (b*)	Chr06_10831768	6	10831768	A	C	0.000367	3.435	23.47	0.77	0.415	SIN_25943	4494	Downstream
Seed Coat Color (b*)	Chr07_21489477	7	21489477	C	G	0.000857	3.067	20.7	2.25	0.453	SIN_50640	4066	Intergenic
Plant Height	Chr02_21401937	2	21401937	A	T	0.000127	3.896	8.63	-10.14	0.435	SIN_25340	3621	Intergenic
Seed Coat Color (b*)	Chr12_28117638	12	28117638	C	G	0.000655	3.184	6.94	2.59	0.44	SIN_68173	3707	Synonymous
Plant Height	Chr07_18922989	7	18922989	A	G	0.000437	3.360	16.76	0.73	0.13	SIN_90631	1647	Synonymous
Plant Height	Chr02_22206277	2	22206277	C	A	0.000652	3.186	4.01	2.4	0.32	SIN_37928	4763	Intergenic
Plant Height	Chr02_23290206	2	23290206	A	G	0.000278	3.556	3.27	-0.71	0.425	SIN_76708	1506	Synonymous
Seed Coat Color (L*)	Chr01_19692835	1	19692835	C	C	0.000832	3.080	7.34	-6.28	0.34	SIN_43233	2704	Intronic
Seed Coat Color (a*)	Chr09_7219067	9	7219067	G	G	0.000104	3.983	18.5	-5.04	0.141	SIN_81675	2814	Intronic
Seed Coat Color (b*)	Chr11_14394333	11	14394333	A	C	0.000792	3.101	11.32	6.88	0.208	SIN_70430	2099	Intergenic
Seed Coat Color (L*)	Chr09_7445541	9	7445541	A	A	0.000131	3.882	8.83	-11.34	0.241	SIN_10952	0	Nonsynonymous
Seed Coat Color (L*)	Chr05_3185755	5	3185755	A	G	0.000193	3.714	13.81	-4.89	0.019	SIN_44399	4091	Upstream
Seed Coat Color (a*)	Chr07_21127912	7	21127912	T	C	0.000118	3.926	18.03	10.55	0.097	SIN_98488	641	Intergenic
Plant Height	Chr10_3877972	10	3877972	C	G	0.000830	3.081	14.41	9.26	0.169	SIN_97781	2942	Downstream
Plant Height	Chr07_21631567	7	21631567	T	T	0.000745	3.128	22.63	-1.1	0.328	SIN_39924	0	Nonsynonymous
Seed Coat Color (L*)	Chr03_6968367	3	6968367	C	A	0.000060	4.222	18.84	5.31	0.36	SIN_63608	0	Nonsynonymous
Plant Height	Chr02_12903348	2	12903348	C	G	0.000907	3.042	23.5	4.77	0.364	SIN_43022	2783	Downstream
Seed Coat Color (L*)	Chr11_18864094	11	18864094	T	C	0.000957	3.019	2.33	-9.33	0.435	SIN_11889	2348	Upstream
Seed Coat Color (L*)	Chr04_5982012	4	5982012	T	C	0.000949	3.023	22.75	-8.35	0.126	SIN_47151	3598	Upstream
Plant Height	Chr08_27158427	8	27158427	C	A	0.000179	3.747	9.12	-10.01	0.337	SIN_95101	1730	Upstream
Seed Coat Color (b*)	Chr01_11830774	1	11830774	C	C	0.000654	3.184	20	4.05	0.015	SIN_99286	2772	Upstream
Plant Height	Chr11_12705073	11	12705073	A	C	0.000140	3.855	24.48	-4.65	0.149	SIN_86579	3056	Upstream
Plant Height	Chr08_10173242	8	10173242	T	T	0.000363	3.440	2.78	9.52	0.299	SIN_38798	3671	Intergenic
Plant Height	Chr02_12772493	2	12772493	G	C	0.000974	3.011	24.68	3.26	0.459	SIN_77680	1139	Downstream
Plant Height	Chr11_11496760	11	11496760	G	A	0.000645	3.190	15.63	-7.2	0.126	SIN_82063	3531	Synonymous
Seed Coat Color (a*)	Chr10_28618194	10	28618194	T	A	0.000731	3.136	22.18	11.16	0.172	SIN_45340	4940	Upstream
Plant Height	Chr13_8336152	13	8336152	A	G	0.000976	3.011	16.88	3.58	0.123	SIN_61256	3891	Synonymous
Seed Coat Color (b*)	Chr13_8168819	13	8168819	G	G	0.000172	3.764	16.94	10.89	0.344	SIN_87689	3962	Synonymous
Seed Coat Color (b*)	Chr08_19735079	8	19735079	A	G	0.000576	3.239	5.41	-1.21	0.392	SIN_95281	2199	Synonymous
Seed Coat Color (a*)	Chr02_10067982	2	10067982	C	C	0.000067	4.177	17.86	6.51	0.122	SIN_28173	0	Nonsynonymous
Seed Coat Color (b*)	Chr07_3440554	7	3440554	G	G	0.000454	3.342	18.6	3.79	0.207	SIN_93137	1350	Intergenic
Seed Coat Color (b*)	Chr13_10718161	13	10718161	T	T	0.000875	3.058	4.23	8.61	0.434	SIN_77820	4083	Intergenic
Seed Coat Color (L*)	Chr03_9335383	3	9335383	T	T	0.000020	4.694	3.99	-5.83	0.062	SIN_85922	645	Synonymous
Seed Coat Color (b*)	Chr11_19001227	11	19001227	G	C	0.000519	3.285	12.08	10.2	0.249	SIN_38843	1451	Synonymous
Seed Coat Color (L*)	Chr06_2791310	6	2791310	A	G	0.000843	3.074	9.25	3.38	0.209	SIN_88377	3258	Synonymous
Plant Height	Chr07_29378902	7	29378902	C	C	0.000312	3.506	21.51	-8.53	0.216	SIN_61987	3586	Upstream
Seed Coat Color (a*)	Chr06_22184068	6	22184068	G	G	0.000922	3.035	17.12	10.58	0.417	SIN_82453	3747	Intergenic
Seed Coat Color (b*)	Chr05_27606578	5	27606578	G	G	0.000647	3.189	6.07	11.8	0.382	SIN_52129	4176	Upstream
Plant Height	Chr09_14320573	9	14320573	T	A	0.000055	4.258	6.55	-3.43	0.345	SIN_22885	764	Intronic
Plant Height	Chr09_9716039	9	9716039	A	C	0.000654	3.184	8.96	-2.15	0.219	SIN_40174	1272	Intronic
Seed Coat Color (L*)	Chr03_6399361	3	6399361	A	G	0.000386	3.413	15.09	-6.53	0.352	SIN_51553	0	Nonsynonymous
Seed Coat Color (L*)	Chr07_27641563	7	27641563	T	G	0.000151	3.821	13.55	1.72	0.358	SIN_57061	354	Intergenic
Plant Height	Chr02_2390023	2	2390023	C	T	0.000927	3.033	13.01	-2.31	0.096	SIN_62775	0	Nonsynonymous
Seed Coat Color (a*)	Chr01_6075998	1	6075998	A	C	0.000977	3.010	2.72	5.75	0.349	SIN_14653	0	Nonsynonymous
Seed Coat Color (L*)	Chr11_12964611	11	12964611	T	A	0.000773	3.112	14.46	-9.83	0.102	SIN_17683	1749	Intronic
Seed Coat Color (b*)	Chr13_25572022	13	25572022	G	A	0.000846	3.072	2.46	-10.17	0.068	SIN_23308	4016	Upstream
Seed Coat Color (L*)	Chr13_6044645	13	6044645	G	T	0.000991	3.004	12.2	-10.69	0.264	SIN_70368	3250	Intronic
Seed Coat Color (b*)	Chr10_26664990	10	26664990	G	A	0.000029	4.543	6.77	2.53	0.215	SIN_84283	1281	Upstream
Seed Coat Color (L*)	Chr04_4442305	4	4442305	T	T	0.000113	3.945	9.01	9.83	0.295	SIN_54219	1634	Intergenic
Seed Coat Color (a*)	Chr03_5276444	3	5276444	C	A	0.000932	3.031	17.01	2.56	0.262	SIN_93032	2541	Intergenic
Seed Coat Color (a*)	Chr13_25232868	13	25232868	C	A	0.000587	3.231	11.11	-3.91	0.121	SIN_39749	2377	Synonymous
Seed Coat Color (a*)	Chr04_11761179	4	11761179	C	G	0.000423	3.374	15.59	7.87	0.242	SIN_43217	3548	Intergenic
Seed Coat Color (b*)	Chr03_12150645	3	12150645	A	G	0.000155	3.811	18.96	-1.53	0.305	SIN_24311	0	Nonsynonymous
Seed Coat Color (b*)	Chr10_20869384	10	20869384	A	G	0.000035	4.454	18.52	-0.33	0.342	SIN_97550	4725	Upstream
Seed Coat Color (L*)	Chr09_14719239	9	14719239	T	G	0.000765	3.117	14.42	-2.08	0.062	SIN_85427	1093	Synonymous
Seed Coat Color (b*)	Chr04_16023113	4	16023113	G	G	0.000027	4.567	21.97	6.2	0.129	SIN_68749	3909	Synonymous
Seed Coat Color (L*)	Chr04_7365718	4	7365718	C	G	0.000437	3.360	22.46	9.04	0.082	SIN_90563	499	Downstream
Seed Coat Color (L*)	Chr07_23461261	7	23461261	C	A	0.000054	4.268	17.42	1.95	0.387	SIN_10175	0	Nonsynonymous
Seed Coat Color (b*)	Chr04_17654920	4	17654920	A	C	0.000745	3.128	3.77	-1.42	0.017	SIN_24805	3988	Synonymous
Seed Coat Color (a*)	Chr09_8354739	9	8354739	C	G	0.000531	3.275	4.57	2.28	0.304	SIN_25768	1484	Upstream
Seed Coat Color (a*)	Chr09_24934639	9	24934639	A	C	0.000252	3.598	16.05	-6.85	0.39	SIN_95957	0	Nonsynonymous
Seed Coat Color (a*)	Chr09_20215537	9	20215537	T	A	0.000245	3.611	7.35	-7.85	0.254	SIN_78142	1405	Intergenic
Seed Coat Color (b*)	Chr06_27106243	6	27106243	G	A	0.000586	3.232	23.92	0.11	0.493	SIN_74337	3597	Downstream
Seed Coat Color (L*)	Chr13_17298754	13	17298754	C	G	0.000123	3.912	7.33	-6.48	0.218	SIN_61021	133	Synonymous
Seed Coat Color (L*)	Chr10_23389796	10	23389796	C	G	0.000635	3.197	13.58	8.97	0.185	SIN_73631	2255	Downstream
Seed Coat Color (L*)	Chr13_6986237	13	6986237	A	C	0.000938	3.028	3.78	-11.58	0.278	SIN_62656	4941	Intergenic
Plant Height	Chr09_10742431	9	10742431	T	T	0.000463	3.335	15.95	-7.32	0.124	SIN_41944	1277	Intronic
Plant Height	Chr03_139256	3	139256	T	A	0.000704	3.153	19.5	-8.89	0.476	SIN_86676	0	Nonsynonymous
Seed Coat Color (a*)	Chr02_21214537	2	21214537	T	A	0.000278	3.556	18.08	1.05	0.188	SIN_82439	169	Intronic
Seed Coat Color (b*)	Chr13_17766221	13	17766221	T	G	0.000527	3.279	11.1	-10.17	0.271	SIN_43006	0	Nonsynonymous
Seed Coat Color (b*)	Chr12_1251110	12	1251110	A	T	0.000524	3.280	9.97	6.51	0.34	SIN_89215	952	Downstream
Seed Coat Color (a*)	Chr10_9037565	10	9037565	G	C	0.000388	3.411	8.16	9.67	0.214	SIN_27344	2825	Synonymous
Seed Coat Color (L*)	Chr02_5820686	2	5820686	G	A	0.000196	3.709	8.76	8.17	0.125	SIN_58171	2637	Intergenic
Seed Coat Color (b*)	Chr07_19963325	7	19963325	A	T	0.000638	3.195	19.88	-5.87	0.343	SIN_51793	3870	Intronic
Seed Coat Color (a*)	Chr10_17935542	10	17935542	T	T	0.000953	3.021	19.71	-8.05	0.398	SIN_77494	2696	Intronic
Seed Coat Color (a*)	Chr05_7651362	5	7651362	C	A	0.000452	3.345	20.1	6.82	0.112	SIN_53439	1285	Downstream
Seed Coat Color (b*)	Chr04_12318226	4	12318226	G	C	0.000114	3.943	23.62	-9.45	0.315	SIN_22653	4694	Upstream
Seed Coat Color (L*)	Chr12_3245093	12	3245093	T	T	0.000354	3.451	15.37	-6.21	0.355	SIN_28063	2158	Synonymous
Seed Coat Color (b*)	Chr13_3984961	13	3984961	C	G	0.000685	3.164	5.63	-2.41	0.168	SIN_38823	0	Nonsynonymous
Seed Coat Color (b*)	Chr02_23258323	2	23258323	C	A	0.000493	3.307	8	-8.01	0.242	SIN_65635	0	Nonsynonymous
Seed Coat Color (L*)	Chr12_2223695	12	2223695	C	A	0.000307	3.513	12.14	-9.94	0.095	SIN_39777	0	Nonsynonymous
Seed Coat Color (a*)	Chr13_10413371	13	10413371	C	C	0.000855	3.068	2.13	-10.44	0.104	SIN_92432	0	Nonsynonymous
Plant Height	Chr04_4835155	4	4835155	T	T	0.000616	3.210	10.23	0.69	0.192	SIN_42448	0	Nonsynonymous
Seed Coat Color (L*)	Chr10_17741819	10	17741819	G	C	0.000885	3.053	11.94	-9.51	0.392	SIN_36371	2620	Upstream
Plant Height	Chr13_6869446	13	6869446	A	C	0.000973	3.012	3.47	9.68	0.353	SIN_76535	2456	Intronic
Seed Coat Color (a*)	Chr06_23499863	6	23499863	G	T	0.000608	3.216	20.35	9.49	0.182	SIN_80237	4966	Synonymous
Seed Coat Color (a*)	Chr06_22384122	6	22384122	G	T	0.000195	3.710	17.63	-8.92	0.367	SIN_22216	444	Synonymous
Seed Coat Color (b*)	Chr08_18721091	8	18721091	A	A	0.000579	3.237	18.71	0.1	0.175	SIN_16332	0	Nonsynonymous
Seed Coat Color (L*)	Chr06_22475977	6	22475977	C	T	0.000117	3.930	3.85	-7.69	0.108	SIN_47555	401	Upstream
Seed Coat Color (b*)	Chr05_22099050	5	22099050	A	C	0.000785	3.105	14.78	3.78	0.333	SIN_69352	0	Nonsynonymous
Plant Height	Chr07_2998971	7	2998971	C	G	0.000098	4.008	14.01	-7.15	0.485	SIN_33462	4765	Intergenic
Seed Coat Color (b*)	Chr13_8212789	13	8212789	A	G	0.000479	3.319	14.79	-0.95	0.051	SIN_54968	2706	Downstream
Seed Coat Color (b*)	Chr03_23382883	3	23382883	G	G	0.000718	3.144	15.77	-11.15	0.497	SIN_31115	1505	Intronic
Seed Coat Color (a*)	Chr04_12336441	4	12336441	G	T	0.000924	3.034	7.84	-11.63	0.457	SIN_74845	802	Downstream
Plant Height	Chr06_25314418	6	25314418	A	G	0.000896	3.048	18.95	9.96	0.099	SIN_15185	3874	Intergenic
Seed Coat Color (a*)	Chr12_14591578	12	14591578	C	T	0.000068	4.166	12.59	7.13	0.304	SIN_42119	4680	Synonymous
Seed Coat Color (a*)	Chr09_16074837	9	16074837	A	A	0.000988	3.005	6.59	-7.32	0.313	SIN_97918	4041	Upstream
Plant Height	Chr06_22714567	6	22714567	A	G	0.000447	3.349	16.96	-7.25	0.148	SIN_19570	425	Synonymous
Seed Coat Color (a*)	Chr04_26259034	4	26259034	C	A	0.000210	3.678	9.72	-1.17	0.036	SIN_60074	0	Nonsynonymous
Seed Coat Color (b*)	Chr13_17617718	13	17617718	C	G	0.000977	3.010	10.07	1.9	0.357	SIN_47502	1646	Upstream
Plant Height	Chr08_19994551	8	19994551	C	C	0.000865	3.063	7.79	11.74	0.077	SIN_51863	4619	Intronic
Seed Coat Color (b*)	Chr13_22140992	13	22140992	C	G	0.000641	3.193	14.11	9.34	0.467	SIN_17878	4270	Synonymous
Seed Coat Color (b*)	Chr05_19702695	5	19702695	C	A	0.000612	3.214	13.2	-8.61	0.094	SIN_25064	0	Nonsynonymous
Seed Coat Color (b*)	Chr05_4368710	5	4368710	C	G	0.000404	3.394	11.83	-0.9	0.454	SIN_77789	1748	Synonymous
Seed Coat Color (b*)	Chr08_5139034	8	5139034	C	T	0.000026	4.591	11.27	2.52	0.391	SIN_31505	1333	Downstream
Plant Height	Chr09_1582492	9	1582492	C	G	0.000583	3.234	6.16	1.73	0.453	SIN_65082	165	Downstream
Seed Coat Color (L*)	Chr12_17609194	12	17609194	C	A	0.000473	3.325	13.3	-10.68	0.218	SIN_44340	1168	Upstream
Seed Coat Color (b*)	Chr04_28950180	4	28950180	G	G	0.000908	3.042	9.9	-8.64	0.491	SIN_86041	3452	Intergenic
Seed Coat Color (a*)	Chr08_21143954	8	21143954	G	T	0.000531	3.275	15.48	5.74	0.336	SIN_63857	0	Nonsynonymous
Seed Coat Color (L*)	Chr08_24622190	8	24622190	T	G	0.000746	3.127	2.15	-1.17	0.386	SIN_58732	809	Intergenic
Plant Height	Chr03_4220310	3	4220310	C	C	0.000962	3.017	5.23	-6.71	0.227	SIN_76053	3071	Downstream
Seed Coat Color (a*)	Chr04_5956209	4	5956209	G	A	0.000094	4.028	13.59	9.34	0.016	SIN_22417	3473	Upstream
Seed Coat Color (b*)	Chr11_24315524	11	24315524	A	C	0.000516	3.288	13.31	-6.97	0.474	SIN_27704	4915	Intronic
Seed Coat Color (a*)	Chr02_29177704	2	29177704	C	C	0.000893	3.049	8.92	-1.83	0.291	SIN_77776	0	Nonsynonymous
Plant Height	Chr05_4759174	5	4759174	C	A	0.000889	3.051	11.9	-8.86	0.167	SIN_22126	665	Synonymous
Plant Height	Chr12_21440258	12	21440258	T	T	0.000314	3.503	14.24	-7.25	0.074	SIN_61938	1054	Downstream
Seed Coat Color (a*)	Chr06_18275617	6	18275617	G	C	0.000624	3.205	11.41	11.79	0.176	SIN_41822	4636	Upstream
Plant Height	Chr11_22907354	11	22907354	C	G	0.000653	3.185	13.5	2.05	0.056	SIN_53315	501	Upstream
Seed Coat Color (L*)	Chr12_11902692	12	11902692	C	G	0.000796	3.099	6.7	5.68	0.093	SIN_75195	0	Nonsynonymous
Seed Coat Color (b*)	Chr06_21284422	6	21284422	G	T	0.000729	3.137	20.09	3.62	0.167	SIN_23982	4483	Synonymous
Seed Coat Color (a*)	Chr12_25175331	12	25175331	T	G	0.000708	3.150	6.34	1.29	0.327	SIN_91902	1858	Downstream
Seed Coat Color (b*)	Chr02_25478265	2	25478265	A	A	0.000707	3.151	13.29	3.98	0.391	SIN_59855	2486	Upstream
Plant Height	Chr04_20226166	4	20226166	T	C	0.000380	3.420	17.49	-5.68	0.056	SIN_52802	4732	Synonymous
Seed Coat Color (b*)	Chr02_24342998	2	24342998	T	T	0.000569	3.245	19.03	-3.75	0.283	SIN_13487	0	Nonsynonymous
Seed Coat Color (b*)	Chr10_6548572	10	6548572	C	G	0.000789	3.103	10.69	10.4	0.389	SIN_81587	4102	Intergenic
Seed Coat Color (L*)	Chr05_24869728	5	24869728	G	C	0.000251	3.601	17.47	-4.25	0.283	SIN_10541	3428	Upstream
Seed Coat Color (b*)	Chr10_12448263	10	12448263	T	T	0.000348	3.458	13.65	-3.55	0.223	SIN_47060	1316	Synonymous
Seed Coat Color (L*)	Chr11_17778552	11	17778552	A	C	0.000556	3.255	13.53	-8.92	0.433	SIN_57830	507	Intergenic
Plant Height	Chr11_11036186	11	11036186	G	T	0.000242	3.615	6.7	-9.94	0.455	SIN_37450	4165	Intronic
Plant Height	Chr02_12001273	2	12001273	G	C	0.000459	3.338	4.08	0.24	0.303	SIN_10769	2391	Downstream
Seed Coat Color (L*)	Chr09_6270439	9	6270439	C	C	0.000514	3.289	4.44	-2.6	0.465	SIN_89766	2986	Upstream
Seed Coat Color (a*)	Chr10_29230871	10	29230871	C	A	0.000168	3.775	6.3	1.42	0.419	SIN_72892	359	Intronic
Plant Height	Chr01_22779929	1	22779929	T	C	0.000240	3.620	12.92	9.04	0.497	SIN_58675	3515	Upstream
Seed Coat Color (b*)	Chr12_5564596	12	5564596	C	G	0.000163	3.788	6.89	9.19	0.314	SIN_55414	3994	Intronic
Seed Coat Color (a*)	Chr06_7880388	6	7880388	G	A	0.000730	3.136	6.78	2.09	0.451	SIN_12846	0	Nonsynonymous
Plant Height	Chr09_16308000	9	16308000	T	A	0.000090	4.044	10.07	0.95	0.095	SIN_41365	1153	Intergenic
Seed Coat Color (b*)	Chr03_15400905	3	15400905	G	T	0.000245	3.611	19.13	-10.52	0.171	SIN_25152	4968	Intronic
Seed Coat Color (b*)	Chr11_26508712	11	26508712	T	A	0.000721	3.142	21.76	4.53	0.463	SIN_81948	142	Intergenic
Seed Coat Color (b*)	Chr10_22931027	10	22931027	T	T	0.000918	3.037	7.93	-11.43	0.466	SIN_74384	4222	Intronic
Plant Height	Chr09_5410614	9	5410614	A	C	0.000252	3.598	2.32	3.51	0.225	SIN_14445	1643	Synonymous
Plant Height	Chr02_15871253	2	15871253	A	T	0.000895	3.048	12.58	4.71	0.217	SIN_44169	3860	Synonymous
Seed Coat Color (b*)	Chr02_936609	2	936609	A	T	0.000339	3.470	8.36	10.23	0.075	SIN_69507	491	Intronic
Plant Height	Chr10_17466965	10	17466965	T	T	0.000849	3.071	12.52	6.58	0.114	SIN_16113	1682	Upstream
Seed Coat Color (L*)	Chr02_3913189	2	3913189	C	G	0.000512	3.291	12.76	-5.85	0.488	SIN_20232	1367	Upstream
Seed Coat Color (a*)	Chr03_2168009	3	2168009	G	A	0.000573	3.242	21.29	-0.61	0.192	SIN_63165	0	Nonsynonymous
Seed Coat Color (a*)	Chr04_11922157	4	11922157	T	T	0.000469	3.329	3.02	-9.65	0.277	SIN_36145	3482	Intergenic
Seed Coat Color (a*)	Chr03_2684597	3	2684597	A	A	0.000756	3.121	24.96	11.49	0.152	SIN_98188	1014	Intergenic
Seed Coat Color (b*)	Chr06_12696297	6	12696297	G	T	0.000389	3.410	4.07	-5.94	0.453	SIN_26719	1774	Upstream
Seed Coat Color (b*)	Chr06_9170733	6	9170733	C	A	0.000647	3.189	20.61	6.47	0.042	SIN_42544	2418	Upstream
Seed Coat Color (b*)	Chr11_4356608	11	4356608	C	A	0.000599	3.222	18.66	3.52	0.25	SIN_57390	0	Nonsynonymous
Seed Coat Color (b*)	Chr11_26177909	11	26177909	A	A	0.000251	3.601	6.8	6.11	0.121	SIN_12067	350	Downstream
Plant Height	Chr05_22544098	5	22544098	A	T	0.000783	3.106	9.08	11.58	0.114	SIN_45691	1682	Upstream
Seed Coat Color (L*)	Chr02_3068818	2	3068818	T	T	0.000488	3.311	23.91	9.75	0.393	SIN_13479	0	Nonsynonymous
Seed Coat Color (a*)	Chr10_9070686	10	9070686	C	G	0.000453	3.344	14.75	0.22	0.039	SIN_63432	1199	Synonymous
Seed Coat Color (b*)	Chr13_14985368	13	14985368	C	C	0.000579	3.238	13.81	10.03	0.131	SIN_48892	2853	Synonymous
Plant Height	Chr04_19295164	4	19295164	T	G	0.000860	3.066	15.61	-2.21	0.251	SIN_34243	238	Intergenic
Plant Height	Chr07_22397689	7	22397689	C	A	0.000297	3.527	24.52	9.27	0.214	SIN_70375	3080	Downstream
Plant Height	Chr08_1542926	8	1542926	A	A	0.000329	3.483	9.6	4.49	0.097	SIN_26227	3904	Synonymous
Seed Coat Color (b*)	Chr11_6688137	11	6688137	C	G	0.000372	3.429	15.35	5.44	0.184	SIN_71085	2783	Downstream
Seed Coat Color (a*)	Chr09_15592884	9	15592884	T	T	0.000189	3.724	15.88	7.77	0.413	SIN_80847	4435	Downstream
Seed Coat Color (b*)	Chr02_24678325	2	24678325	A	A	0.000775	3.110	6.4	-8.82	0.042	SIN_41337	184	Downstream
Seed Coat Color (b*)	Chr09_18569633	9	18569633	A	C	0.000473	3.325	24.3	10.09	0.144	SIN_67177	2925	Intergenic
Seed Coat Color (L*)	Chr11_6121021	11	6121021	A	G	0.000096	4.018	10.99	-6.89	0.062	SIN_24046	1056	Synonymous
Seed Coat Color (a*)	Chr07_25238060	7	25238060	G	C	0.000696	3.158	11.08	-6.34	0.039	SIN_59167	4808	Intronic
Seed Coat Color (a*)	Chr07_18951234	7	18951234	G	T	0.000128	3.892	22.93	-9.99	0.289	SIN_76730	3524	Intergenic
Seed Coat Color (b*)	Chr01_27742463	1	27742463	A	T	0.000677	3.170	19.3	-1.43	0.15	SIN_81557	341	Intronic
Seed Coat Color (a*)	Chr10_22251933	10	22251933	C	G	0.000386	3.414	10.38	-1.14	0.058	SIN_25388	1075	Intronic
Seed Coat Color (b*)	Chr11_12558664	11	12558664	G	C	0.000614	3.212	7.78	3.89	0.357	SIN_96298	1115	Intergenic
Plant Height	Chr10_8615710	10	8615710	T	C	0.000234	3.632	2.13	8.69	0.378	SIN_24570	4099	Synonymous
Seed Coat Color (L*)	Chr11_27908364	11	27908364	T	G	0.000616	3.210	8.51	-7.55	0.048	SIN_94068	1739	Upstream
Seed Coat Color (L*)	Chr08_14566304	8	14566304	A	T	0.000093	4.030	5.32	-7.01	0.387	SIN_55398	3642	Synonymous
Seed Coat Color (L*)	Chr11_7618134	11	7618134	G	T	0.000963	3.017	7.56	-4.25	0.484	SIN_36004	3049	Intergenic
Seed Coat Color (b*)	Chr12_4319911	12	4319911	G	A	0.000861	3.065	24.04	1.13	0.071	SIN_74457	3766	Synonymous
Seed Coat Color (a*)	Chr03_13888652	3	13888652	G	C	0.000264	3.579	6.78	11.47	0.36	SIN_34604	2647	Intronic
Seed Coat Color (b*)	Chr04_26105020	4	26105020	G	G	0.000297	3.527	2.26	5.65	0.105	SIN_73379	797	Upstream
Plant Height	Chr11_9922701	11	9922701	G	A	0.000925	3.034	6.81	8.33	0.16	SIN_56056	4989	Synonymous
Seed Coat Color (a*)	Chr10_13703510	10	13703510	T	A	0.000227	3.644	16.29	0.68	0.41	SIN_29694	3907	Upstream
Seed Coat Color (a*)	Chr13_2646420	13	2646420	T	C	0.000517	3.286	22.44	3.12	0.464	SIN_11101	706	Upstream
Seed Coat Color (b*)	Chr11_7787575	11	7787575	A	C	0.000590	3.229	11.13	-0.88	0.212	SIN_41766	2065	Synonymous
Plant Height	Chr04_8875880	4	8875880	G	A	0.000253	3.598	21.34	-6.52	0.091	SIN_63189	208	Synonymous
Seed Coat Color (L*)	Chr02_10044555	2	10044555	T	C	0.000581	3.236	16.38	4.14	0.436	SIN_86027	4523	Upstream
Plant Height	Chr03_15451139	3	15451139	G	C	0.000672	3.172	4.75	9.36	0.132	SIN_61115	2799	Intronic
Seed Coat Color (L*)	Chr05_9030512	5	9030512	C	C	0.000872	3.060	15.07	-4.66	0.16	SIN_71209	1965	Intergenic
Seed Coat Color (b*)	Chr03_21028407	3	21028407	T	A	0.000594	3.226	15.5	-0.32	0.076	SIN_76728	4663	Intronic
Seed Coat Color (a*)	Chr05_5518859	5	5518859	C	G	0.000900	3.046	8.68	10.02	0.387	SIN_76795	1371	Intergenic
Plant Height	Chr08_13594907	8	13594907	C	C	0.000563	3.249	15.06	-0.06	0.331	SIN_26903	3594	Synonymous
Seed Coat Color (L*)	Chr08_20611783	8	20611783	T	G	0.000639	3.195	23.29	-4.1	0.4	SIN_78256	4288	Upstream
Plant Height	Chr10_2976885	10	2976885	C	A	0.000958	3.019	6.67	7.36	0.217	SIN_98946	0	Nonsynonymous
Plant Height	Chr03_265789	3	265789	C	A	0.000818	3.087	23.16	0.45	0.436	SIN_50803	0	Nonsynonymous
Seed Coat Color (b*)	Chr05_3837367	5	3837367	C	T	0.000977	3.010	24.87	7.27	0.133	SIN_90025	4461	Intronic
Seed Coat Color (b*)	Chr01_25303152	1	25303152	C	A	0.000559	3.252	7.92	7.91	0.123	SIN_25029	2123	Upstream
Seed Coat Color (L*)	Chr07_18485576	7	18485576	C	C	0.000247	3.607	6.39	8.56	0.33	SIN_94497	854	Upstream
Seed Coat Color (b*)	Chr03_14536564	3	14536564	C	A	0.000878	3.056	2.05	-8.27	0.014	SIN_63093	857	Intergenic
Seed Coat Color (L*)	Chr11_27364232	11	27364232	A	C	0.000677	3.169	14.81	-0.41	0.027	SIN_47192	1708	Intronic
Seed Coat Color (a*)	Chr07_2031655	7	2031655	T	C	0.000953	3.021	8.65	-5.83	0.194	SIN_67691	682	Intronic
Plant Height	Chr13_18230953	13	18230953	G	T	0.000327	3.485	24.36	-4.67	0.376	SIN_99159	2288	Synonymous
Seed Coat Color (L*)	Chr13_7587630	13	7587630	T	C	0.000741	3.130	14.71	7.34	0.479	SIN_27682	4103	Synonymous
Seed Coat Color (L*)	Chr08_23969487	8	23969487	G	T	0.000422	3.374	13.93	-8.19	0.136	SIN_25135	540	Upstream
Seed Coat Color (L*)	Chr10_29753888	10	29753888	A	C	0.000178	3.750	8.79	-4	0.073	SIN_15068	788	Intronic
Plant Height	Chr07_16773885	7	16773885	T	A	0.000212	3.674	5.42	2	0.221	SIN_69813	692	Downstream
Seed Coat Color (L*)	Chr05_3727200	5	3727200	T	A	0.000252	3.599	5.83	0.9	0.246	SIN_55012	4796	Synonymous
Plant Height	Chr09_26502375	9	26502375	A	G	0.000507	3.295	22.25	-5.66	0.451	SIN_82594	2125	Downstream
Seed Coat Color (L*)	Chr01_21949092	1	21949092	C	C	0.000773	3.112	18.04	-2.79	0.43	SIN_22061	2716	Intergenic
Seed Coat Color (L*)	Chr06_2188868	6	2188868	T	C	0.000936	3.029	2.12	9.84	0.203	SIN_50970	2298	Intronic
Plant Height	Chr06_19860136	6	19860136	C	T	0.000104	3.982	19.52	-4.28	0.468	SIN_63720	602	Intergenic
Seed Coat Color (a*)	Chr07_4612960	7	4612960	A	C	0.000815	3.089	20.39	-5.07	0.036	SIN_79934	3498	Upstream
Plant Height	Chr07_5743186	7	5743186	C	T	0.000311	3.508	18.61	-5.36	0.296	SIN_49530	0	Nonsynonymous
Seed Coat Color (a*)	Chr02_8700780	2	8700780	G	G	0.000397	3.401	5.48	-6.97	0.177	SIN_60643	1947	Synonymous
Seed Coat Color (a*)	Chr10_8528954	10	8528954	T	G	0.000558	3.253	11.78	0.24	0.276	SIN_60435	78	Synonymous
Seed Coat Color (L*)	Chr05_23413935	5	23413935	C	T	0.000735	3.134	15.68	5.76	0.486	SIN_91592	2786	Downstream
Plant Height	Chr06_2388684	6	2388684	T	A	0.000179	3.747	23.03	3.71	0.017	SIN_64218	3786	Downstream
Seed Coat Color (a*)	Chr02_10654062	2	10654062	C	T	0.000323	3.491	23.37	11.59	0.279	SIN_48699	0	Nonsynonymous
Seed Coat Color (b*)	Chr09_21490764	9	21490764	G	G	0.000446	3.351	9.64	-8.22	0.249	SIN_96517	3644	Intronic
Plant Height	Chr06_12939006	6	12939006	C	C	0.000570	3.244	2.85	1.94	0.09	SIN_71189	602	Intronic
Seed Coat Color (a*)	Chr05_24897919	5	24897919	T	A	0.000823	3.085	24.09	-2.55	0.399	SIN_44761	307	Downstream
Plant Height	Chr08_9460948	8	9460948	C	A	0.000504	3.298	23.77	9.16	0.162	SIN_90603	1184	Intergenic
Seed Coat Color (a*)	Chr08_16020551	8	16020551	T	T	0.000200	3.698	14.77	-1.14	0.426	SIN_46435	0	Nonsynonymous
Seed Coat Color (L*)	Chr12_28826149	12	28826149	G	T	0.000311	3.507	18.59	11.8	0.164	SIN_58994	2714	Intergenic
Seed Coat Color (b*)	Chr01_18137512	1	18137512	C	T	0.000646	3.190	7.98	-1.21	0.145	SIN_33601	0	Nonsynonymous
Seed Coat Color (b*)	Chr07_167323	7	167323	G	C	0.000270	3.569	12.03	-10.37	0.146	SIN_53024	2348	Upstream
Seed Coat Color (L*)	Chr06_27543701	6	27543701	C	T	0.000219	3.660	6.93	-4.26	0.205	SIN_24695	0	Nonsynonymous
Plant Height	Chr03_16849928	3	16849928	T	T	0.000291	3.536	7.68	0.56	0.149	SIN_93744	4837	Synonymous
Seed Coat Color (a*)	Chr01_24821189	1	24821189	A	A	0.000426	3.370	9.51	11.12	0.209	SIN_18109	3249	Downstream
Seed Coat Color (a*)	Chr02_2020151	2	2020151	C	A	0.000304	3.517	8.48	7.88	0.029	SIN_80526	0	Nonsynonymous
Seed Coat Color (b*)	Chr13_9352300	13	9352300	A	G	0.000738	3.132	11.79	-8.05	0.333	SIN_15531	4317	Upstream
Seed Coat Color (b*)	Chr01_16059992	1	16059992	G	T	0.000806	3.093	24.32	-5.87	0.154	SIN_52192	121	Intergenic
Seed Coat Color (a*)	Chr03_9438052	3	9438052	T	C	0.000042	4.374	11.46	9.43	0.444	SIN_69022	1907	Upstream
Seed Coat Color (L*)	Chr06_7354880	6	7354880	G	C	0.000460	3.338	4.64	7.95	0.056	SIN_54801	1501	Synonymous
Seed Coat Color (a*)	Chr02_11226648	2	11226648	G	T	0.000273	3.564	4.62	3.5	0.222	SIN_10494	3587	Upstream
Plant Height	Chr06_22590355	6	22590355	T	T	0.000390	3.409	16.09	-9.84	0.147	SIN_64051	3885	Upstream
Seed Coat Color (a*)	Chr11_5346189	11	5346189	T	A	0.000187	3.728	16.96	-1.85	0.195	SIN_79746	3070	Intergenic
Plant Height	Chr10_5578775	10	5578775	T	C	0.000067	4.174	4.79	-8.44	0.496	SIN_45890	687	Synonymous
Seed Coat Color (b*)	Chr08_29025051	8	29025051	A	C	0.000638	3.195	5.22	5.89	0.304	SIN_83536	1320	Upstream
Seed Coat Color (a*)	Chr03_19299111	3	19299111	A	T	0.000962	3.017	18.33	-9.91	0.491	SIN_58707	3501	Upstream
Seed Coat Color (a*)	Chr03_12371220	3	12371220	G	C	0.000735	3.134	23.61	0.13	0.287	SIN_99967	3750	Synonymous
Plant Height	Chr12_7488158	12	7488158	T	G	0.000979	3.009	12.49	2.43	0.17	SIN_53749	0	Nonsynonymous
Plant Height	Chr01_20448279	1	20448279	A	G	0.000965	3.015	6.91	3.68	0.266	SIN_63423	0	Nonsynonymous
Plant Height	Chr03_16045811	3	16045811	C	C	0.000354	3.451	15.87	2.33	0.354	SIN_90501	3475	Synonymous
Seed Coat Color (L*)	Chr07_24876486	7	24876486	G	G	0.000738	3.132	3.77	0.79	0.102	SIN_31893	4468	Intronic
Seed Coat Color (b*)	Chr09_3715320	9	3715320	A	T	0.000814	3.089	9.87	-6.41	0.478	SIN_18286	0	Nonsynonymous
Seed Coat Color (a*)	Chr13_25855801	13	25855801	C	A	0.000469	3.328	7.01	-8.12	0.272	SIN_46161	2750	Downstream
Plant Height	Chr08_13248327	8	13248327	A	T	0.000322	3.493	7.82	-0.37	0.031	SIN_88998	4584	Intergenic
Seed Coat Color (a*)	Chr11_15442242	11	15442242	T	T	0.000934	3.030	14.97	9.84	0.151	SIN_24146	1791	Downstream
Plant Height	Chr03_19262893	3	19262893	C	A	0.000048	4.320	12.47	11.3	0.154	SIN_52097	2296	Intronic
Seed Coat Color (b*)	Chr05_5520195	5	5520195	C	T	0.000397	3.401	21.02	7.95	0.388	SIN_69585	0	Nonsynonymous
Seed Coat Color (L*)	Chr01_11288795	1	11288795	G	G	0.000977	3.010	13.19	-11.49	0.326	SIN_33707	680	Intronic
Seed Coat Color (a*)	Chr01_21339472	1	21339472	T	C	0.000132	3.880	11.51	-2.52	0.373	SIN_47062	3349	Upstream
Seed Coat Color (L*)	Chr09_19926086	9	19926086	G	A	0.000047	4.332	13.62	11.3	0.075	SIN_44450	3706	Intergenic
Seed Coat Color (a*)	Chr11_10212733	11	10212733	T	A	0.000341	3.467	17.27	1.84	0.459	SIN_23292	2559	Upstream
Plant Height	Chr10_19769122	10	19769122	A	G	0.000079	4.103	14.23	-2.37	0.211	SIN_68922	3530	Synonymous
Plant Height	Chr12_164952	12	164952	C	C	0.000588	3.231	2.72	6.85	0.169	SIN_64162	53	Synonymous
Seed Coat Color (b*)	Chr07_16431600	7	16431600	C	A	0.000617	3.210	13.3	8.48	0.216	SIN_61053	2647	Intronic
Plant Height	Chr04_13302575	4	13302575	C	C	0.000815	3.089	2.09	-7.97	0.417	SIN_94121	0	Nonsynonymous
Seed Coat Color (L*)	Chr04_7952691	4	7952691	A	C	0.000996	3.002	19.21	5.32	0.267	SIN_52159	4462	Downstream
Plant Height	Chr03_6871381	3	6871381	G	A	0.000030	4.530	8.39	-1.56	0.204	SIN_88348	209	Synonymous
Seed Coat Color (b*)	Chr05_24339014	5	24339014	C	G	0.000596	3.225	4.04	7.37	0.17	SIN_31282	3605	Intergenic
Plant Height	Chr08_11762251	8	11762251	C	A	0.000828	3.082	11.28	-5.98	0.455	SIN_30244	0	Nonsynonymous
Plant Height	Chr03_19988432	3	19988432	T	C	0.000682	3.166	19.63	3.88	0.149	SIN_13752	0	Nonsynonymous
Seed Coat Color (L*)	Chr06_12254621	6	12254621	C	A	0.000153	3.814	2.78	-3.74	0.479	SIN_33727	3463	Upstream
Seed Coat Color (L*)	Chr04_19734766	4	19734766	C	T	0.000615	3.211	7.86	6.25	0.243	SIN_31572	3377	Upstream
Seed Coat Color (a*)	Chr03_810190	3	810190	G	C	0.000186	3.730	16.33	11.63	0.258	SIN_73436	1894	Synonymous
Seed Coat Color (b*)	Chr01_22031067	1	22031067	A	G	0.000919	3.037	6.64	2.82	0.06	SIN_88957	4747	Intergenic
Seed Coat Color (a*)	Chr13_22421231	13	22421231	A	G	0.000972	3.013	10.93	11.65	0.167	SIN_90977	4934	Intronic
Plant Height	Chr13_17794717	13	17794717	T	A	0.000135	3.869	16.07	4.01	0.204	SIN_32500	2493	Upstream
Plant Height	Chr07_10263938	7	10263938	T	C	0.000781	3.107	14.69	11.36	0.016	SIN_79465	641	Upstream
Plant Height	Chr08_6804582	8	6804582	G	G	0.000812	3.090	19.9	-5.68	0.054	SIN_47359	1792	Synonymous
Seed Coat Color (L*)	Chr10_14174836	10	14174836	G	G	0.000356	3.449	17.15	-8.22	0.132	SIN_17129	1247	Downstream
Seed Coat Color (L*)	Chr09_5437851	9	5437851	T	G	0.000644	3.191	21.89	6.32	0.379	SIN_90726	3184	Intergenic
Plant Height	Chr12_23612944	12	23612944	G	A	0.000220	3.658	10.14	0.27	0.487	SIN_27733	4851	Intronic
Seed Coat Color (b*)	Chr10_18374373	10	18374373	A	T	0.000924	3.034	13.31	3.18	0.109	SIN_81540	4711	Synonymous
Seed Coat Color (b*)	Chr03_8791256	3	8791256	C	G	0.000087	4.061	3.77	1.46	0.493	SIN_34908	0	Nonsynonymous
Seed Coat Color (a*)	Chr02_16175978	2	16175978	T	C	0.000709	3.150	4.26	1.21	0.118	SIN_93500	0	Nonsynonymous
Seed Coat Color (L*)	Chr04_8346226	4	8346226	G	C	0.000707	3.151	12.13	-4.44	0.185	SIN_92205	2446	Intergenic
Plant Height	Chr13_17152288	13	17152288	C	G	0.000763	3.117	23.21	-10.95	0.218	SIN_84882	3348	Upstream
Seed Coat Color (L*)	Chr08_8612068	8	8612068	T	A	0.000961	3.017	9.92	1.89	0.04	SIN_36617	2886	Downstream
Seed Coat Color (a*)	Chr08_11601225	8	11601225	A	C	0.000420	3.377	11.7	-3.31	0.012	SIN_85086	3768	Upstream
Seed Coat Color (b*)	Chr07_17176851	7	17176851	C	A	0.000201	3.697	9.1	-1.78	0.213	SIN_91182	2246	Intergenic
Seed Coat Color (b*)	Chr05_19296599	5	19296599	G	G	0.000130	3.887	21.63	-11.97	0.038	SIN_18465	4530	Upstream
Seed Coat Color (b*)	Chr01_9014057	1	9014057	C	T	0.000079	4.104	12	11.64	0.116	SIN_92200	2502	Intergenic
Seed Coat Color (a*)	Chr06_29986760	6	29986760	A	A	0.000461	3.336	17.26	-8.09	0.268	SIN_63112	4876	Upstream
Seed Coat Color (b*)	Chr01_3840878	1	3840878	A	A	0.000108	3.965	2.25	-9.69	0.267	SIN_74931	941	Intergenic
Seed Coat Color (a*)	Chr02_608198	2	608198	T	G	0.000826	3.083	24.67	6.59	0.137	SIN_43508	2224	Upstream
Seed Coat Color (L*)	Chr06_19131075	6	19131075	C	G	0.000487	3.313	18.91	-11.12	0.334	SIN_89733	1974	Upstream
Seed Coat Color (L*)	Chr01_29650403	1	29650403	T	T	0.000823	3.085	8.95	-10.05	0.197	SIN_74934	3608	Downstream
Plant Height	Chr06_1378466	6	1378466	G	G	0.000651	3.186	16.51	10.69	0.173	SIN_46736	1539	Downstream
Seed Coat Color (a*)	Chr13_18639952	13	18639952	G	G	0.000921	3.036	16.96	5	0.292	SIN_88881	1949	Intergenic
Seed Coat Color (L*)	Chr09_7667714	9	7667714	T	T	0.000842	3.075	5.5	5.72	0.031	SIN_63513	1053	Intronic
Seed Coat Color (a*)	Chr06_15663672	6	15663672	G	T	0.000277	3.557	2.69	11.72	0.184	SIN_38207	3490	Downstream
Seed Coat Color (L*)	Chr01_23045186	1	23045186	G	C	0.000702	3.153	23.49	-10.82	0.355	SIN_41563	4923	Intronic
Seed Coat Color (L*)	Chr13_14117858	13	14117858	T	T	0.000898	3.047	21.22	-9.8	0.186	SIN_55067	3264	Downstream
Seed Coat Color (L*)	Chr09_11790261	9	11790261	A	T	0.000521	3.283	21.44	10.78	0.02	SIN_16154	1376	Intergenic
Seed Coat Color (b*)	Chr07_25754338	7	25754338	A	T	0.000742	3.130	15.41	-9.85	0.416	SIN_55864	4739	Intergenic
Seed Coat Color (L*)	Chr11_17968500	11	17968500	G	T	0.000048	4.318	19.49	9.04	0.116	SIN_55868	3613	Downstream
Seed Coat Color (L*)	Chr05_23678785	5	23678785	T	T	0.000628	3.202	3.93	-8.97	0.157	SIN_69383	2786	Intronic
Plant Height	Chr07_27149606	7	27149606	C	A	0.000736	3.133	4.52	5.06	0.219	SIN_71203	0	Nonsynonymous
Seed Coat Color (a*)	Chr06_20651777	6	20651777	C	T	0.000557	3.254	23.91	-2.76	0.189	SIN_33564	4072	Downstream
Plant Height	Chr08_4553728	8	4553728	A	T	0.000279	3.554	22.2	-7.15	0.041	SIN_42672	0	Nonsynonymous
Seed Coat Color (a*)	Chr08_20507480	8	20507480	T	G	0.000939	3.027	19.55	-10.42	0.431	SIN_18588	4704	Intronic
Seed Coat Color (L*)	Chr11_204247	11	204247	G	T	0.000460	3.337	18.84	-10.99	0.075	SIN_94319	3170	Intergenic
Seed Coat Color (L*)	Chr13_24494056	13	24494056	C	A	0.000556	3.255	6.96	-5.69	0.33	SIN_44719	2299	Downstream
Seed Coat Color (a*)	Chr08_393462	8	393462	A	A	0.000062	4.205	11.57	-10.42	0.398	SIN_92442	160	Intergenic
Seed Coat Color (L*)	Chr06_23213180	6	23213180	C	A	0.000815	3.089	13.97	3.74	0.383	SIN_79156	0	Nonsynonymous
Seed Coat Color (b*)	Chr11_16945219	11	16945219	C	T	0.000422	3.374	17.71	0.68	0.428	SIN_96538	128	Intergenic
Seed Coat Color (b*)	Chr02_20986201	2	20986201	G	A	0.000332	3.478	7.29	-3.76	0.238	SIN_15806	0	Nonsynonymous
Seed Coat Color (L*)	Chr13_24843850	13	24843850	T	C	0.000915	3.038	8.01	10.96	0.043	SIN_24115	0	Nonsynonymous
Seed Coat Color (a*)	Chr01_2540660	1	2540660	T	A	0.000256	3.593	8.82	8.33	0.168	SIN_55214	4722	Intronic
Seed Coat Color (L*)	Chr12_12778043	12	12778043	A	G	0.000141	3.849	15.71	4.07	0.251	SIN_88046	1801	Downstream
Seed Coat Color (b*)	Chr11_6061243	11	6061243	G	T	0.000472	3.326	12	-1.46	0.469	SIN_91046	1606	Intronic
Seed Coat Color (L*)	Chr13_5372779	13	5372779	C	G	0.000743	3.129	10.58	7.95	0.162	SIN_31360	2250	Intergenic
Seed Coat Color (b*)	Chr11_19633491	11	19633491	C	G	0.000042	4.379	14.46	-0.53	0.401	SIN_24157	336	Intronic
Plant Height	Chr06_29355622	6	29355622	C	C	0.000720	3.143	15.9	-6.07	0.274	SIN_66062	1971	Intronic
Seed Coat Color (b*)	Chr02_18108357	2	18108357	A	T	0.000516	3.287	11.28	-1.82	0.369	SIN_13610	4918	Upstream
Seed Coat Color (L*)	Chr11_17205062	11	17205062	A	C	0.000677	3.169	21.62	-2.32	0.302	SIN_35256	4212	Synonymous
Seed Coat Color (b*)	Chr07_21835408	7	21835408	T	A	0.000683	3.166	19.6	-7.87	0.045	SIN_91250	0	Nonsynonymous
Plant Height	Chr10_27327851	10	27327851	A	A	0.000314	3.503	22.29	9.98	0.039	SIN_26375	1619	Intronic
Seed Coat Color (a*)	Chr02_9005287	2	9005287	G	A	0.000176	3.753	22.76	4.18	0.309	SIN_99918	0	Nonsynonymous
Seed Coat Color (b*)	Chr07_29070301	7	29070301	G	C	0.000021	4.687	21.36	-10.04	0.143	SIN_45178	1126	Downstream
Seed Coat Color (a*)	Chr01_7907750	1	7907750	C	T	0.000023	4.644	9.97	-10.63	0.487	SIN_77980	3805	Synonymous
Seed Coat Color (a*)	Chr11_12785613	11	12785613	G	T	0.000870	3.060	2.64	0.56	0.085	SIN_23337	0	Nonsynonymous
Seed Coat Color (a*)	Chr06_3461784	6	3461784	T	T	0.000509	3.293	3.46	11.25	0.075	SIN_70249	3304	Intergenic
Seed Coat Color (L*)	Chr08_4956666	8	4956666	G	C	0.000326	3.487	9.44	-2.3	0.421	SIN_31594	4918	Synonymous
Seed Coat Color (b*)	Chr04_8076916	4	8076916	A	T	0.000912	3.040	2.87	-6.93	0.125	SIN_99712	2934	Synonymous
Seed Coat Color (L*)	Chr13_22973435	13	22973435	T	A	0.000927	3.033	13.79	8.3	0.053	SIN_67010	2305	Synonymous
Seed Coat Color (b*)	Chr02_11797551	2	11797551	A	A	0.000537	3.270	3.93	-3.76	0.368	SIN_36772	2044	Upstream
Seed Coat Color (L*)	Chr09_11102706	9	11102706	T	A	0.000551	3.259	8.95	-4.37	0.065	SIN_94745	4415	Intergenic
Seed Coat Color (a*)	Chr11_5556092	11	5556092	A	C	0.000633	3.198	22.1	0.29	0.163	SIN_90661	2458	Downstream
Seed Coat Color (a*)	Chr06_19294422	6	19294422	G	C	0.000698	3.156	7.81	-0.29	0.269	SIN_22646	127	Intergenic
Seed Coat Color (a*)	Chr12_28682462	12	28682462	G	G	0.000335	3.476	11.24	-1.81	0.27	SIN_56185	2127	Intronic
Plant Height	Chr02_29724931	2	29724931	G	C	0.000741	3.130	22.08	-5.56	0.193	SIN_37729	0	Nonsynonymous
Seed Coat Color (L*)	Chr05_18335415	5	18335415	C	C	0.000020	4.708	18.93	-8.72	0.406	SIN_85362	0	Nonsynonymous
Seed Coat Color (a*)	Chr11_4741774	11	4741774	A	T	0.000809	3.092	22.77	-11.02	0.041	SIN_97711	0	Nonsynonymous
Plant Height	Chr11_4778410	11	4778410	C	C	0.000676	3.170	22.14	-6.08	0.087	SIN_49457	3626	Upstream
Seed Coat Color (a*)	Chr07_1071493	7	1071493	G	G	0.000870	3.060	5.7	4.95	0.468	SIN_36500	1775	Upstream
Seed Coat Color (L*)	Chr03_10037359	3	10037359	C	A	0.000621	3.207	13.94	-8.43	0.179	SIN_93873	310	Synonymous
Seed Coat Color (b*)	Chr01_6127320	1	6127320	A	T	0.000599	3.222	24.37	10.67	0.054	SIN_40559	3958	Intergenic
Seed Coat Color (a*)	Chr10_2884487	10	2884487	C	T	0.000232	3.635	4.32	6.84	0.482	SIN_40793	2976	Intergenic
Plant Height	Chr05_16614067	5	16614067	A	G	0.000417	3.380	7.54	11.61	0.113	SIN_20275	0	Nonsynonymous
Seed Coat Color (L*)	Chr05_20552498	5	20552498	G	G	0.000783	3.106	13.34	7.6	0.418	SIN_39489	0	Nonsynonymous
Seed Coat Color (b*)	Chr12_20219302	12	20219302	A	A	0.000508	3.294	2.04	5.83	0.486	SIN_77359	781	Intronic
Seed Coat Color (L*)	Chr07_20757410	7	20757410	A	G	0.000742	3.129	10.08	2.26	0.444	SIN_31596	1977	Downstream
Seed Coat Color (b*)	Chr06_12757129	6	12757129	G	T	0.000981	3.009	7.67	4.14	0.191	SIN_70072	3991	Synonymous
Plant Height	Chr01_24884437	1	24884437	A	A	0.000455	3.342	11.02	0.61	0.178	SIN_45574	4787	Intronic
Seed Coat Color (b*)	Chr01_20636155	1	20636155	A	T	0.000207	3.684	9.13	-5.46	0.345	SIN_48888	2023	Upstream
Seed Coat Color (b*)	Chr12_4502367	12	4502367	T	G	0.000444	3.352	24.11	-1.75	0.117	SIN_69263	1371	Synonymous
Plant Height	Chr07_1289355	7	1289355	C	A	0.000337	3.473	16.04	8.25	0.353	SIN_28774	1259	Intergenic
Seed Coat Color (L*)	Chr02_7606893	2	7606893	G	G	0.000212	3.674	15.2	1.09	0.292	SIN_11735	4879	Synonymous
Seed Coat Color (b*)	Chr09_5750484	9	5750484	C	C	0.000989	3.005	9.65	9.93	0.356	SIN_64074	3807	Upstream
Seed Coat Color (a*)	Chr09_27209835	9	27209835	A	T	0.000452	3.345	19.74	4.21	0.174	SIN_29614	0	Nonsynonymous
Seed Coat Color (b*)	Chr04_5653523	4	5653523	C	G	0.000981	3.009	24.45	1.44	0.156	SIN_67285	122	Intergenic
Seed Coat Color (L*)	Chr03_26454715	3	26454715	T	A	0.000710	3.149	15.45	10.26	0.179	SIN_54079	1717	Synonymous
Seed Coat Color (b*)	Chr11_13141126	11	13141126	A	T	0.000382	3.418	13.9	-6.56	0.127	SIN_51953	3888	Synonymous
Seed Coat Color (L*)	Chr13_16414569	13	16414569	C	A	0.000000	6.512	10.24	8.08	0.474	SIN_98601	4667	Intergenic
Plant Height	Chr08_8573655	8	8573655	G	T	0.000394	3.404	16.28	2.16	0.272	SIN_56061	830	Intergenic
Seed Coat Color (b*)	Chr06_8929732	6	8929732	G	A	0.000278	3.556	3.33	-9.63	0.136	SIN_84459	0	Nonsynonymous
Seed Coat Color (a*)	Chr09_14385406	9	14385406	T	G	0.000679	3.168	6.56	-3.64	0.175	SIN_14577	1412	Upstream
Seed Coat Color (b*)	Chr07_19959860	7	19959860	G	A	0.000864	3.063	5.75	-11.48	0.015	SIN_10548	563	Intronic
Seed Coat Color (a*)	Chr03_10229972	3	10229972	A	C	0.000522	3.283	6.63	0.16	0.351	SIN_46473	0	Nonsynonymous
Seed Coat Color (L*)	Chr09_1608765	9	1608765	C	A	0.000701	3.154	17.79	0.37	0.256	SIN_83558	2918	Downstream
Plant Height	Chr04_1165694	4	1165694	G	T	0.000835	3.078	2.77	-2.59	0.156	SIN_65902	0	Nonsynonymous
Seed Coat Color (a*)	Chr10_22530952	10	22530952	C	T	0.000158	3.802	22.36	9.42	0.329	SIN_31743	605	Downstream
Seed Coat Color (b*)	Chr03_1611632	3	1611632	A	C	0.000599	3.222	6.18	4.62	0.215	SIN_22175	3511	Intronic
Seed Coat Color (L*)	Chr09_17014913	9	17014913	C	C	0.000730	3.137	18.25	3.42	0.451	SIN_94173	3701	Upstream
Seed Coat Color (L*)	Chr03_18757370	3	18757370	C	C	0.000125	3.903	10	-2.02	0.194	SIN_26892	538	Intergenic
Plant Height	Chr01_15526019	1	15526019	A	T	0.000455	3.342	13.62	11.3	0.026	SIN_14713	2969	Intergenic
Seed Coat Color (L*)	Chr13_23184376	13	23184376	C	A	0.000178	3.751	17.53	-1.53	0.121	SIN_89096	3051	Upstream
Plant Height	Chr10_15250999	10	15250999	A	G	0.000463	3.334	15.35	-5.51	0.223	SIN_99565	376	Intergenic
Plant Height	Chr11_10454063	11	10454063	C	T	0.000008	5.095	8.75	-4.32	0.105	SIN_46852	2331	Downstream
Seed Coat Color (L*)	Chr03_3257259	3	3257259	G	C	0.000740	3.131	4.3	-9.47	0.268	SIN_39023	4466	Intronic
Seed Coat Color (b*)	Chr03_26741273	3	26741273	A	A	0.000821	3.086	18.95	4.28	0.346	SIN_34474	1957	Downstream
Seed Coat Color (L*)	Chr11_16467822	11	16467822	G	G	0.000828	3.082	15.02	9.29	0.356	SIN_20362	0	Nonsynonymous
Seed Coat Color (L*)	Chr05_15416373	5	15416373	T	A	0.000807	3.093	8.27	-0.41	0.035	SIN_91228	1583	Downstream
Seed Coat Color (a*)	Chr09_5150931	9	5150931	A	G	0.000056	4.256	16.42	-0.11	0.435	SIN_94123	0	Nonsynonymous
Seed Coat Color (b*)	Chr07_26553063	7	26553063	T	T	0.000291	3.536	21.05	3.19	0.42	SIN_77827	0	Nonsynonymous
Seed Coat Color (b*)	Chr03_662580	3	662580	A	A	0.000240	3.621	13.42	4.91	0.474	SIN_71881	1967	Intergenic
Seed Coat Color (L*)	Chr12_15660357	12	15660357	A	A	0.000479	3.320	14.41	6.56	0.197	SIN_59145	3366	Synonymous
Seed Coat Color (L*)	Chr03_4220518	3	4220518	A	A	0.000920	3.036	19.33	2.32	0.23	SIN_60467	2150	Intronic
Seed Coat Color (b*)	Chr04_23569087	4	23569087	C	G	0.000187	3.729	19.1	7.38	0.067	SIN_83574	2167	Intergenic
Seed Coat Color (a*)	Chr07_5031527	7	5031527	A	G	0.000787	3.104	3.52	-8.6	0.15	SIN_52315	3554	Downstream
Plant Height	Chr04_8788451	4	8788451	G	T	0.000355	3.450	2.07	6.45	0.279	SIN_48998	703	Synonymous
Plant Height	Chr09_19153609	9	19153609	A	G	0.000109	3.961	15.77	-7.11	0.153	SIN_72349	2306	Intronic
Seed Coat Color (a*)	Chr03_791170	3	791170	G	G	0.000357	3.447	21.76	2.32	0.386	SIN_78375	536	Downstream
Seed Coat Color (a*)	Chr07_12731887	7	12731887	A	C	0.000208	3.682	21.01	-10.82	0.105	SIN_93977	1715	Synonymous
Seed Coat Color (a*)	Chr10_27929392	10	27929392	C	A	0.000203	3.692	24.68	-4.83	0.307	SIN_24999	0	Nonsynonymous
Seed Coat Color (L*)	Chr09_18536888	9	18536888	T	A	0.000987	3.006	3.13	9.57	0.083	SIN_95115	2865	Intronic
Seed Coat Color (a*)	Chr05_26295215	5	26295215	G	C	0.000299	3.524	6.87	-7.64	0.217	SIN_37760	1129	Upstream
Seed Coat Color (L*)	Chr04_15687331	4	15687331	C	T	0.000800	3.097	6.83	-4.04	0.464	SIN_25937	3763	Intergenic
Plant Height	Chr11_11600954	11	11600954	C	T	0.000007	5.150	10.8	11.7	0.121	SIN_76223	4443	Intergenic
Seed Coat Color (L*)	Chr12_8766211	12	8766211	A	A	0.000066	4.183	17.01	-9.84	0.498	SIN_88453	3132	Upstream
Plant Height	Chr02_9927343	2	9927343	A	T	0.000611	3.214	19.71	10.02	0.023	SIN_37020	1056	Intergenic
Seed Coat Color (b*)	Chr05_20695355	5	20695355	C	G	0.000685	3.165	9.76	-8.83	0.195	SIN_28405	4580	Synonymous
Seed Coat Color (b*)	Chr03_3663135	3	3663135	G	A	0.000644	3.191	9.04	6.71	0.319	SIN_43749	4307	Upstream
Seed Coat Color (b*)	Chr03_19522877	3	19522877	C	G	0.000872	3.060	6.06	-11.31	0.016	SIN_21454	452	Intergenic
Seed Coat Color (L*)	Chr10_1229879	10	1229879	A	T	0.000226	3.646	6.52	5.28	0.357	SIN_58060	4673	Intronic
Seed Coat Color (b*)	Chr07_18126682	7	18126682	C	T	0.000322	3.493	13.59	-2.44	0.217	SIN_96921	976	Synonymous
Plant Height	Chr12_29383836	12	29383836	C	C	0.000563	3.250	13.4	-3.25	0.326	SIN_57398	1088	Intronic
Seed Coat Color (L*)	Chr06_12514707	6	12514707	A	G	0.000148	3.830	13.72	-8.8	0.457	SIN_37425	1524	Intronic
Seed Coat Color (a*)	Chr03_27384901	3	27384901	C	T	0.000522	3.283	17.41	4.69	0.22	SIN_31674	3969	Intergenic
Seed Coat Color (L*)	Chr09_12325151	9	12325151	G	C	0.000610	3.215	16.14	10.07	0.337	SIN_22731	4534	Intergenic
Seed Coat Color (a*)	Chr07_17427953	7	17427953	C	G	0.000472	3.326	9.37	-2.43	0.405	SIN_48984	2906	Upstream
Seed Coat Color (b*)	Chr08_24035642	8	24035642	A	T	0.000781	3.107	4.02	-7.18	0.042	SIN_50910	4890	Upstream
Plant Height	Chr04_144065	4	144065	C	C	0.000818	3.087	7.61	-7.91	0.019	SIN_21507	3572	Upstream
Seed Coat Color (a*)	Chr07_12772250	7	12772250	C	A	0.000270	3.569	7.89	3.78	0.1	SIN_98165	0	Nonsynonymous
Plant Height	Chr09_1462898	9	1462898	T	C	0.000266	3.575	8.18	11.32	0.063	SIN_24780	761	Downstream
Seed Coat Color (L*)	Chr08_7352002	8	7352002	A	G	0.000103	3.986	20.06	5.94	0.291	SIN_27934	922	Downstream
Plant Height	Chr07_6455137	7	6455137	A	T	0.000989	3.005	4.78	-9.94	0.275	SIN_83963	3055	Upstream
Seed Coat Color (a*)	Chr05_26795160	5	26795160	C	G	0.000179	3.747	3.22	10.07	0.488	SIN_45994	703	Intergenic
Seed Coat Color (a*)	Chr08_22711093	8	22711093	G	G	0.000128	3.894	13.94	-7.04	0.065	SIN_56814	3243	Upstream
Plant Height	Chr13_14310585	13	14310585	T	C	0.000534	3.273	8.2	5.13	0.019	SIN_19218	1651	Synonymous
Seed Coat Color (a*)	Chr08_25617323	8	25617323	T	A	0.000811	3.091	23.27	0.5	0.065	SIN_24732	600	Intergenic
Seed Coat Color (L*)	Chr04_3528229	4	3528229	T	T	0.000090	4.046	18.7	3.98	0.043	SIN_41896	0	Nonsynonymous
Plant Height	Chr12_8816441	12	8816441	C	C	0.000266	3.575	24.7	-7.87	0.326	SIN_63357	0	Nonsynonymous
Seed Coat Color (L*)	Chr09_2482552	9	2482552	T	C	0.000930	3.031	24.49	3.11	0.014	SIN_74868	4529	Downstream
Seed Coat Color (b*)	Chr01_23503624	1	23503624	T	G	0.000511	3.292	14.32	-9.35	0.087	SIN_49501	0	Nonsynonymous
Seed Coat Color (b*)	Chr09_738478	9	738478	G	A	0.000173	3.761	12.86	-11.01	0.244	SIN_91427	0	Nonsynonymous
Seed Coat Color (L*)	Chr01_3801861	1	3801861	G	G	0.000220	3.658	7.9	6.08	0.135	SIN_48307	401	Intronic
Seed Coat Color (L*)	Chr05_27601338	5	27601338	T	G	0.000748	3.126	18.55	1.15	0.109	SIN_30710	843	Synonymous
Seed Coat Color (L*)	Chr06_19621324	6	19621324	T	C	0.000458	3.339	23.33	-5.68	0.248	SIN_63273	0	Nonsynonymous
Seed Coat Color (b*)	Chr10_5482688	10	5482688	C	C	0.000577	3.239	20.02	8.45	0.193	SIN_14437	707	Upstream
Seed Coat Color (a*)	Chr13_3757807	13	3757807	A	T	0.000712	3.148	11.44	-11.92	0.426	SIN_74469	468	Intronic
Seed Coat Color (b*)	Chr11_2074468	11	2074468	T	A	0.000185	3.733	5.64	-0.28	0.054	SIN_34628	1588	Intergenic
Seed Coat Color (a*)	Chr13_10395427	13	10395427	T	G	0.000830	3.081	16.92	-8.67	0.029	SIN_84015	4860	Upstream
Seed Coat Color (b*)	Chr13_298046	13	298046	A	T	0.000040	4.395	18.93	7.3	0.488	SIN_84972	3938	Synonymous
Seed Coat Color (L*)	Chr05_24753436	5	24753436	G	G	0.000153	3.817	16.45	2.53	0.04	SIN_10041	599	Upstream
Seed Coat Color (a*)	Chr13_5284151	13	5284151	G	C	0.000901	3.045	3.83	-3.1	0.234	SIN_17054	3258	Upstream
Seed Coat Color (L*)	Chr04_14134318	4	14134318	G	A	0.000105	3.979	13.77	-7.48	0.368	SIN_90258	4586	Upstream
Seed Coat Color (a*)	Chr05_14070034	5	14070034	T	A	0.000525	3.280	19.91	-11.58	0.274	SIN_96939	2772	Downstream
Seed Coat Color (b*)	Chr11_19786840	11	19786840	G	A	0.000232	3.635	11.31	4.5	0.029	SIN_64648	1878	Synonymous
Seed Coat Color (b*)	Chr12_18239678	12	18239678	G	T	0.000664	3.178	8.17	0.78	0.473	SIN_22293	2755	Upstream
Seed Coat Color (b*)	Chr07_21391221	7	21391221	G	G	0.000891	3.050	9.11	5.52	0.293	SIN_52745	2340	Synonymous
Seed Coat Color (L*)	Chr12_27695118	12	27695118	T	A	0.000848	3.072	7.33	1.98	0.062	SIN_35974	4794	Upstream
Seed Coat Color (b*)	Chr12_29547993	12	29547993	C	C	0.000753	3.123	21.69	0.42	0.181	SIN_95764	137	Upstream
Seed Coat Color (a*)	Chr11_5789149	11	5789149	T	C	0.000656	3.183	15.64	11.89	0.211	SIN_35624	3948	Synonymous
Seed Coat Color (L*)	Chr12_1983946	12	1983946	T	A	0.000965	3.016	19.74	10.67	0.137	SIN_96283	3329	Intergenic
Seed Coat Color (L*)	Chr13_25555291	13	25555291	A	T	0.000182	3.740	5.58	8.56	0.02	SIN_48572	4149	Downstream
Seed Coat Color (L*)	Chr02_13026964	2	13026964	C	C	0.000627	3.203	12.22	-4.8	0.389	SIN_99685	4766	Intronic
Seed Coat Color (L*)	Chr11_11587306	11	11587306	T	T	0.000927	3.033	22.32	11.17	0.071	SIN_70828	3133	Upstream
Seed Coat Color (b*)	Chr07_19956686	7	19956686	A	C	0.000205	3.689	11.43	7.37	0.242	SIN_93609	1295	Synonymous
Seed Coat Color (b*)	Chr13_19840289	13	19840289	G	G	0.000294	3.532	10.29	5.75	0.296	SIN_85197	0	Nonsynonymous
Seed Coat Color (a*)	Chr09_28856573	9	28856573	C	T	0.000767	3.115	5.02	7.27	0.056	SIN_89535	1813	Synonymous
Seed Coat Color (b*)	Chr07_2769828	7	2769828	C	C	0.000762	3.118	16.36	10.71	0.184	SIN_44476	0	Nonsynonymous
Plant Height	Chr04_13926335	4	13926335	A	T	0.000649	3.188	11.7	5.96	0.28	SIN_54495	1721	Intronic
Seed Coat Color (b*)	Chr08_6268453	8	6268453	C	C	0.000070	4.156	12.13	4.03	0.316	SIN_51567	2113	Upstream
Seed Coat Color (b*)	Chr10_23901974	10	23901974	T	G	0.000468	3.330	12.27	11.39	0.043	SIN_31740	2463	Intergenic
Seed Coat Color (b*)	Chr08_21589206	8	21589206	T	G	0.000665	3.177	15.06	4.62	0.021	SIN_88410	2056	Upstream
Seed Coat Color (a*)	Chr09_12982596	9	12982596	A	A	0.000805	3.094	18.74	-3.6	0.031	SIN_19048	4771	Upstream
Seed Coat Color (a*)	Chr06_29330189	6	29330189	C	G	0.000845	3.073	15.23	2.52	0.294	SIN_56107	1621	Intergenic
Plant Height	Chr01_11393542	1	11393542	T	T	0.000694	3.159	2.17	10.12	0.217	SIN_65925	4549	Upstream
Seed Coat Color (b*)	Chr09_5383363	9	5383363	G	A	0.000575	3.240	3.95	6.55	0.32	SIN_59779	0	Nonsynonymous
Seed Coat Color (b*)	Chr09_19897686	9	19897686	G	G	0.000342	3.466	19.65	-1.6	0.164	SIN_78600	2000	Synonymous
Seed Coat Color (L*)	Chr01_16138526	1	16138526	C	T	0.000735	3.134	20.2	-9.74	0.164	SIN_46355	4524	Upstream
Plant Height	Chr09_13663287	9	13663287	C	G	0.000352	3.453	7.42	6.87	0.376	SIN_85970	2767	Synonymous
Seed Coat Color (a*)	Chr01_25589225	1	25589225	G	G	0.000515	3.288	9.7	6.5	0.031	SIN_37065	1274	Intronic
Seed Coat Color (b*)	Chr12_10415027	12	10415027	G	C	0.000025	4.607	14.41	11.09	0.255	SIN_47884	4189	Downstream
Seed Coat Color (b*)	Chr02_5748032	2	5748032	T	C	0.000149	3.826	22.31	-10.82	0.223	SIN_65805	2900	Upstream
Seed Coat Color (a*)	Chr06_23827395	6	23827395	G	A	0.000310	3.509	6.66	10.88	0.102	SIN_22152	4344	Downstream
Seed Coat Color (b*)	Chr07_315619	7	315619	C	G	0.000464	3.333	21.72	7.82	0.169	SIN_28860	4797	Upstream
Seed Coat Color (b*)	Chr07_20875845	7	20875845	G	G	0.000570	3.244	6.88	3.21	0.463	SIN_61987	1879	Downstream
Seed Coat Color (L*)	Chr06_24224480	6	24224480	C	A	0.000201	3.696	2.5	-1.99	0.072	SIN_32808	1876	Synonymous
Seed Coat Color (b*)	Chr08_24830812	8	24830812	C	A	0.000530	3.276	19.46	11.33	0.21	SIN_35199	862	Downstream
Plant Height	Chr08_7598800	8	7598800	A	A	0.000637	3.196	13.91	10.87	0.38	SIN_85362	1070	Intergenic
Seed Coat Color (b*)	Chr01_22253555	1	22253555	G	C	0.000447	3.350	15.84	-5.63	0.035	SIN_64279	4675	Downstream
Plant Height	Chr09_10613228	9	10613228	C	T	0.000542	3.266	10.38	7.94	0.117	SIN_11009	2171	Intronic
Seed Coat Color (a*)	Chr04_21295459	4	21295459	G	A	0.000331	3.480	19.89	10.54	0.337	SIN_44583	790	Upstream
Plant Height	Chr04_14910604	4	14910604	C	T	0.000251	3.600	13.69	9.54	0.468	SIN_25175	172	Upstream
Seed Coat Color (b*)	Chr12_6949390	12	6949390	T	A	0.000776	3.110	8.67	-0.7	0.375	SIN_65007	4200	Downstream
Seed Coat Color (a*)	Chr09_29009844	9	29009844	T	G	0.000295	3.530	20.98	-1.17	0.247	SIN_11505	2727	Synonymous
Seed Coat Color (b*)	Chr10_28520402	10	28520402	G	G	0.000018	4.746	5.26	-6.48	0.081	SIN_57272	3509	Intronic
Seed Coat Color (L*)	Chr12_18724466	12	18724466	G	G	0.000751	3.125	24.68	-6.75	0.235	SIN_14668	1889	Intronic
Plant Height	Chr02_5630648	2	5630648	G	C	0.000298	3.525	16.82	4.23	0.43	SIN_16138	4030	Upstream
Seed Coat Color (L*)	Chr12_1596103	12	1596103	T	G	0.000273	3.564	17.66	3.77	0.384	SIN_34863	1343	Downstream
Seed Coat Color (L*)	Chr11_29269455	11	29269455	A	A	0.000380	3.420	5.68	-3.13	0.337	SIN_82722	4021	Intronic
Seed Coat Color (L*)	Chr06_7511500	6	7511500	A	A	0.000463	3.335	12.16	8.47	0.324	SIN_37271	4711	Synonymous
Seed Coat Color (L*)	Chr02_17447664	2	17447664	T	C	0.000805	3.094	16.44	-1.78	0.062	SIN_11766	4471	Upstream
Seed Coat Color (b*)	Chr09_25132759	9	25132759	C	G	0.000159	3.798	3.3	1.38	0.297	SIN_67976	3541	Intronic
Seed Coat Color (a*)	Chr12_21504835	12	21504835	G	C	0.000533	3.273	20.29	-1.02	0.163	SIN_72352	3235	Upstream
Seed Coat Color (b*)	Chr11_1786118	11	1786118	A	G	0.000010	5.015	10.66	-1.71	0.328	SIN_16099	2829	Intronic
Plant Height	Chr12_11767874	12	11767874	C	G	0.000062	4.206	17.39	-6.6	0.28	SIN_72747	3081	Intergenic
Plant Height	Chr13_24352918	13	24352918	T	A	0.000653	3.185	12.94	9.8	0.452	SIN_77402	3645	Intergenic
Seed Coat Color (L*)	Chr03_2435635	3	2435635	C	G	0.000928	3.033	16.18	-10.14	0.45	SIN_28206	1393	Intronic
Plant Height	Chr11_23712579	11	23712579	C	T	0.000061	4.218	16.17	2.38	0.458	SIN_70386	1676	Downstream
Seed Coat Color (b*)	Chr06_14358758	6	14358758	C	T	0.000271	3.567	21.71	4.14	0.166	SIN_62610	0	Nonsynonymous
Seed Coat Color (b*)	Chr03_23454564	3	23454564	T	G	0.000089	4.049	17.79	-10.16	0.37	SIN_84126	86	Downstream
Seed Coat Color (b*)	Chr05_5466005	5	5466005	T	T	0.000044	4.353	2.14	7.34	0.103	SIN_28951	3894	Synonymous
Seed Coat Color (L*)	Chr03_7106009	3	7106009	G	A	0.000592	3.228	8.13	-1.51	0.409	SIN_10197	3588	Downstream
Plant Height	Chr12_4839035	12	4839035	A	A	0.000881	3.055	4.69	9.22	0.315	SIN_11439	0	Nonsynonymous
Seed Coat Color (L*)	Chr13_12438908	13	12438908	C	T	0.000121	3.918	4.51	-7.94	0.253	SIN_72004	4941	Intergenic
Seed Coat Color (L*)	Chr08_12995020	8	12995020	T	C	0.000587	3.232	9.53	-7.02	0.257	SIN_88569	338	Intergenic
Seed Coat Color (a*)	Chr04_5454843	4	5454843	A	C	0.000175	3.756	24.42	2.03	0.404	SIN_16198	2480	Intronic
Seed Coat Color (b*)	Chr13_7180280	13	7180280	G	G	0.000408	3.389	7.25	4.14	0.141	SIN_51744	4359	Synonymous
Seed Coat Color (b*)	Chr03_29146645	3	29146645	T	T	0.000292	3.535	19.94	-10.49	0.409	SIN_72183	2651	Downstream
Plant Height	Chr13_7508471	13	7508471	T	A	0.000165	3.783	17.75	7.49	0.173	SIN_97575	4246	Synonymous
Seed Coat Color (a*)	Chr08_18147522	8	18147522	T	C	0.000333	3.477	17.84	-3.93	0.262	SIN_49861	0	Nonsynonymous
Seed Coat Color (b*)	Chr07_22816020	7	22816020	T	T	0.000716	3.145	14.1	-5.22	0.21	SIN_52676	2203	Downstream
Seed Coat Color (a*)	Chr01_28854452	1	28854452	T	G	0.000177	3.753	16.24	-5.71	0.068	SIN_10110	3554	Intergenic
Plant Height	Chr03_12914135	3	12914135	A	G	0.000415	3.382	21.28	9.63	0.106	SIN_47197	0	Nonsynonymous
Seed Coat Color (a*)	Chr03_5961236	3	5961236	C	C	0.000594	3.227	18.59	-4.76	0.486	SIN_56215	3826	Upstream
Seed Coat Color (b*)	Chr04_52292	4	52292	T	T	0.000962	3.017	14.44	4.13	0.163	SIN_12910	0	Nonsynonymous
Seed Coat Color (b*)	Chr01_29573280	1	29573280	C	T	0.000229	3.639	9.6	3.19	0.177	SIN_10539	3683	Upstream
Seed Coat Color (L*)	Chr10_13678860	10	13678860	C	A	0.000586	3.232	5.11	-10.76	0.092	SIN_24342	1913	Downstream
Seed Coat Color (b*)	Chr11_6601003	11	6601003	A	A	0.000031	4.502	19.79	-6.89	0.472	SIN_53642	0	Nonsynonymous
Seed Coat Color (L*)	Chr11_27658312	11	27658312	A	A	0.000250	3.601	7.56	-8.86	0.263	SIN_89556	0	Nonsynonymous
Plant Height	Chr09_14062631	9	14062631	A	G	0.000514	3.289	12.52	-1.11	0.313	SIN_62190	824	Intergenic
Seed Coat Color (L*)	Chr02_6798354	2	6798354	T	C	0.000504	3.298	13.23	10.28	0.148	SIN_56729	2169	Intronic
Plant Height	Chr07_29238016	7	29238016	A	G	0.000999	3.001	9.47	-9.11	0.04	SIN_51744	0	Nonsynonymous
Seed Coat Color (b*)	Chr02_1118390	2	1118390	G	G	0.000194	3.712	10.69	-7.23	0.421	SIN_43686	1615	Downstream
Seed Coat Color (a*)	Chr08_7620273	8	7620273	A	G	0.000632	3.199	17.75	0.44	0.442	SIN_42586	3652	Upstream
Seed Coat Color (L*)	Chr03_61759	3	61759	G	G	0.000063	4.199	11.76	4.35	0.251	SIN_57908	1584	Intronic
Seed Coat Color (a*)	Chr06_12721563	6	12721563	A	T	0.000881	3.055	22.42	7.83	0.455	SIN_22685	0	Nonsynonymous
Seed Coat Color (L*)	Chr13_19210447	13	19210447	T	G	0.000089	4.052	23.41	-5.18	0.46	SIN_86660	58	Synonymous
Seed Coat Color (L*)	Chr08_14200533	8	14200533	C	G	0.000474	3.324	13.94	0.28	0.462	SIN_58490	0	Nonsynonymous
Seed Coat Color (b*)	Chr05_11126327	5	11126327	C	G	0.000740	3.131	7.59	5.48	0.057	SIN_50375	4905	Synonymous
Seed Coat Color (b*)	Chr07_11092236	7	11092236	A	A	0.000540	3.267	4.14	-7.16	0.223	SIN_88367	3842	Intronic
Plant Height	Chr12_2819175	12	2819175	C	T	0.000297	3.527	3.08	9.29	0.133	SIN_66728	4567	Intronic
Plant Height	Chr12_19532692	12	19532692	A	C	0.000847	3.072	19.84	4.25	0.054	SIN_41049	3471	Intergenic
Plant Height	Chr09_20678326	9	20678326	A	C	0.000783	3.106	19.41	10.75	0.302	SIN_92053	0	Nonsynonymous
Plant Height	Chr05_22124071	5	22124071	T	G	0.000897	3.047	24.63	6.13	0.312	SIN_20531	744	Downstream
Seed Coat Color (a*)	Chr12_40091	12	40091	A	T	0.000588	3.231	18.33	4.56	0.229	SIN_34617	0	Nonsynonymous
Seed Coat Color (b*)	Chr11_11216754	11	11216754	T	C	0.000446	3.351	7.89	-4.59	0.377	SIN_61518	1653	Downstream
Plant Height	Chr10_2497084	10	2497084	G	C	0.000810	3.091	20.93	-2.55	0.076	SIN_51620	4248	Synonymous
Seed Coat Color (a*)	Chr07_11373741	7	11373741	G	C	0.000684	3.165	2.32	11.38	0.019	SIN_79937	3703	Downstream
Seed Coat Color (L*)	Chr08_296567	8	296567	C	A	0.000255	3.594	19.03	-5.85	0.078	SIN_44601	3851	Intergenic
Seed Coat Color (a*)	Chr11_6519118	11	6519118	T	G	0.000342	3.465	14.75	-7.66	0.479	SIN_12731	0	Nonsynonymous
Seed Coat Color (L*)	Chr10_25831177	10	25831177	A	A	0.000587	3.231	21.04	-3.26	0.177	SIN_40613	4329	Intronic
Seed Coat Color (L*)	Chr04_11998680	4	11998680	T	G	0.000042	4.379	11.15	-11.74	0.262	SIN_62598	196	Intronic
Seed Coat Color (a*)	Chr08_29587716	8	29587716	G	T	0.000126	3.900	2.77	7.67	0.438	SIN_86920	0	Nonsynonymous
Seed Coat Color (b*)	Chr08_21014487	8	21014487	C	T	0.000437	3.360	22.8	-11.04	0.333	SIN_58689	179	Upstream
Plant Height	Chr01_27882535	1	27882535	T	T	0.000253	3.597	16.95	4.47	0.051	SIN_55078	4218	Intergenic
Seed Coat Color (a*)	Chr07_7270793	7	7270793	C	G	0.000812	3.090	24.5	4.87	0.226	SIN_31193	4405	Downstream
Seed Coat Color (b*)	Chr06_10414532	6	10414532	T	T	0.000459	3.338	16.76	-4.84	0.368	SIN_69393	4576	Upstream
Seed Coat Color (b*)	Chr09_17749064	9	17749064	A	A	0.000797	3.098	12.38	3.04	0.237	SIN_77545	4085	Downstream
Seed Coat Color (b*)	Chr10_16525227	10	16525227	C	T	0.000289	3.539	6.9	9.52	0.059	SIN_84129	3451	Downstream
Seed Coat Color (a*)	Chr08_9644968	8	9644968	T	C	0.000068	4.167	4.15	0.22	0.071	SIN_87514	2600	Synonymous
Seed Coat Color (b*)	Chr04_7740223	4	7740223	T	T	0.000959	3.018	17.79	-7.59	0.02	SIN_84321	1647	Synonymous
Seed Coat Color (L*)	Chr02_20812579	2	20812579	C	C	0.000334	3.476	14.3	-9.17	0.195	SIN_36820	2650	Intergenic
Seed Coat Color (b*)	Chr03_9560702	3	9560702	G	A	0.000628	3.202	18.21	1.38	0.17	SIN_43272	4437	Intergenic
Seed Coat Color (L*)	Chr07_19758956	7	19758956	G	A	0.000420	3.376	16.88	1.51	0.223	SIN_99977	4861	Synonymous
Plant Height	Chr09_7819080	9	7819080	T	A	0.000740	3.131	2.02	4.66	0.399	SIN_79157	335	Upstream
Seed Coat Color (b*)	Chr12_13199197	12	13199197	G	G	0.000638	3.195	18.53	-9.71	0.016	SIN_20969	0	Nonsynonymous
Plant Height	Chr03_6737318	3	6737318	C	C	0.000606	3.218	18.45	11.82	0.228	SIN_80970	678	Intronic
Plant Height	Chr07_14395261	7	14395261	A	G	0.000185	3.732	19.12	-4.93	0.46	SIN_34351	689	Intronic
Seed Coat Color (b*)	Chr10_11391636	10	11391636	G	A	0.000695	3.158	3.53	10.89	0.266	SIN_78559	1337	Intronic
Seed Coat Color (L*)	Chr01_17320659	1	17320659	T	G	0.000624	3.205	16.15	-10.01	0.088	SIN_31240	3753	Downstream
Plant Height	Chr12_21570587	12	21570587	T	C	0.000413	3.384	16.41	9.42	0.214	SIN_53642	4318	Upstream
Seed Coat Color (b*)	Chr03_18445888	3	18445888	T	C	0.000330	3.482	18.83	-6.08	0.223	SIN_60110	4842	Intronic
Seed Coat Color (a*)	Chr02_15244278	2	15244278	G	C	0.000837	3.077	4.23	1.23	0.163	SIN_71998	0	Nonsynonymous
Seed Coat Color (a*)	Chr06_8879595	6	8879595	A	G	0.000173	3.762	11.8	-0.62	0.068	SIN_24646	3025	Upstream
Plant Height	Chr09_26514048	9	26514048	C	T	0.000683	3.166	11.64	-10.31	0.148	SIN_31646	79	Downstream
Plant Height	Chr13_19921298	13	19921298	G	A	0.000331	3.480	10.25	-8.12	0.128	SIN_79206	0	Nonsynonymous
Seed Coat Color (b*)	Chr03_19358261	3	19358261	A	C	0.000367	3.435	14.04	-4.2	0.058	SIN_93590	2565	Intergenic
Seed Coat Color (a*)	Chr13_26278201	13	26278201	A	G	0.000432	3.365	4.19	8.31	0.169	SIN_95504	4643	Downstream
Plant Height	Chr08_12018994	8	12018994	T	T	0.000901	3.045	7.78	8.35	0.176	SIN_38172	1035	Intronic
Seed Coat Color (b*)	Chr09_23441926	9	23441926	A	A	0.000017	4.775	24.28	10.1	0.03	SIN_29697	2586	Intergenic
Seed Coat Color (L*)	Chr08_27541214	8	27541214	C	C	0.000053	4.277	2.61	-3.82	0.436	SIN_49336	1366	Downstream
Seed Coat Color (L*)	Chr09_19743788	9	19743788	A	T	0.000653	3.185	6.95	11.38	0.471	SIN_96930	0	Nonsynonymous
Seed Coat Color (a*)	Chr09_24090806	9	24090806	G	C	0.000043	4.366	9.91	11.06	0.164	SIN_22774	4756	Synonymous
Seed Coat Color (b*)	Chr03_10699076	3	10699076	C	G	0.000695	3.158	8.72	0.61	0.129	SIN_90835	4833	Intronic
Seed Coat Color (b*)	Chr09_593320	9	593320	A	G	0.000619	3.209	23.49	10.61	0.492	SIN_20900	2534	Intergenic
Seed Coat Color (L*)	Chr12_1161787	12	1161787	T	C	0.000748	3.126	15.16	0.24	0.362	SIN_15027	4539	Downstream
Seed Coat Color (L*)	Chr01_23893866	1	23893866	A	T	0.000005	5.260	12.39	4.25	0.107	SIN_76416	3449	Upstream
Seed Coat Color (b*)	Chr04_16801859	4	16801859	A	T	0.000344	3.463	10.39	2.15	0.312	SIN_12971	1970	Upstream
Seed Coat Color (L*)	Chr13_8801998	13	8801998	A	G	0.000343	3.465	13.31	0.89	0.077	SIN_19873	314	Intergenic
Seed Coat Color (L*)	Chr12_8512703	12	8512703	A	A	0.000012	4.920	4.2	8.13	0.306	SIN_15066	1052	Downstream
Plant Height	Chr10_11706465	10	11706465	A	T	0.000184	3.735	12.76	8.41	0.356	SIN_90861	646	Intronic
Seed Coat Color (L*)	Chr01_4714908	1	4714908	G	A	0.000476	3.322	20.83	-6.74	0.102	SIN_11253	2082	Synonymous
Seed Coat Color (a*)	Chr02_5376226	2	5376226	G	C	0.000178	3.750	12.93	9.19	0.35	SIN_16939	2769	Intergenic
Plant Height	Chr04_16811953	4	16811953	A	T	0.000186	3.730	5.63	10.93	0.114	SIN_43805	581	Intergenic
Seed Coat Color (a*)	Chr10_5617862	10	5617862	C	A	0.000609	3.215	8.5	-11.82	0.458	SIN_32899	4305	Synonymous
Seed Coat Color (L*)	Chr08_23848667	8	23848667	C	A	0.000287	3.543	2.5	2.45	0.494	SIN_73588	1930	Intronic
Plant Height	Chr10_23574883	10	23574883	G	T	0.000365	3.437	18.82	-6.44	0.2	SIN_21192	1261	Upstream
Plant Height	Chr11_25572768	11	25572768	T	C	0.000366	3.437	11.15	9.07	0.397	SIN_29242	3485	Intergenic
Plant Height	Chr06_8860241	6	8860241	C	A	0.000238	3.623	5.81	-7.92	0.254	SIN_90708	0	Nonsynonymous
Seed Coat Color (L*)	Chr11_12010984	11	12010984	T	A	0.000330	3.482	23.48	10.12	0.327	SIN_83843	1417	Upstream
Seed Coat Color (b*)	Chr04_15330791	4	15330791	T	C	0.000223	3.651	20.73	-3.1	0.349	SIN_31892	3810	Intergenic
Seed Coat Color (a*)	Chr04_8257660	4	8257660	T	C	0.000423	3.374	5.32	4.91	0.485	SIN_46707	2467	Synonymous
Seed Coat Color (b*)	Chr06_14059841	6	14059841	G	C	0.000212	3.675	10.56	-0.47	0.167	SIN_58028	457	Intronic
Seed Coat Color (b*)	Chr01_558689	1	558689	T	G	0.000125	3.905	11.08	1.8	0.415	SIN_98789	1788	Intergenic
Plant Height	Chr05_17632415	5	17632415	T	T	0.000773	3.112	23.14	8.13	0.422	SIN_18979	2014	Intergenic
Seed Coat Color (a*)	Chr04_18692535	4	18692535	C	G	0.000888	3.052	21.14	-0.96	0.22	SIN_85019	2681	Intronic
Seed Coat Color (a*)	Chr08_21475871	8	21475871	C	A	0.000900	3.046	13.15	-10	0.163	SIN_40493	1175	Downstream
Plant Height	Chr10_25723996	10	25723996	C	G	0.000235	3.628	8.75	-0.15	0.28	SIN_55335	1608	Downstream
Seed Coat Color (L*)	Chr12_23183581	12	23183581	C	C	0.000802	3.096	16.69	10.85	0.332	SIN_66121	4079	Intronic
Seed Coat Color (b*)	Chr09_15571324	9	15571324	T	A	0.000440	3.357	11.63	10.12	0.264	SIN_48419	4112	Synonymous
Seed Coat Color (L*)	Chr10_14081068	10	14081068	C	G	0.000255	3.594	3.11	7.32	0.316	SIN_19773	3123	Intergenic
Seed Coat Color (b*)	Chr02_14626724	2	14626724	A	C	0.000181	3.743	4.86	-11.66	0.203	SIN_39641	87	Synonymous
Seed Coat Color (a*)	Chr02_8955010	2	8955010	T	C	0.000068	4.169	21.13	0.6	0.078	SIN_56286	0	Nonsynonymous
Plant Height	Chr12_18290271	12	18290271	T	T	0.000500	3.301	23.94	7.96	0.349	SIN_14741	3192	Intronic
Seed Coat Color (b*)	Chr08_8117646	8	8117646	A	C	0.000631	3.200	19.97	11.36	0.397	SIN_99686	1957	Intronic
Seed Coat Color (a*)	Chr06_4361262	6	4361262	G	G	0.000770	3.114	5.62	-2.94	0.304	SIN_75731	4841	Intronic
Seed Coat Color (a*)	Chr12_18419724	12	18419724	G	T	0.000751	3.125	20.69	7.61	0.332	SIN_22915	2161	Synonymous
Seed Coat Color (b*)	Chr08_14706571	8	14706571	C	T	0.000829	3.081	6.09	-10.67	0.265	SIN_83109	928	Upstream
Seed Coat Color (L*)	Chr01_16426143	1	16426143	A	T	0.000228	3.641	5.9	-11.77	0.202	SIN_42133	4964	Intergenic
Seed Coat Color (L*)	Chr03_26585338	3	26585338	G	T	0.000777	3.110	12.21	-1.83	0.277	SIN_46899	0	Nonsynonymous
Seed Coat Color (L*)	Chr07_29242239	7	29242239	T	A	0.000181	3.742	4.71	9.82	0.317	SIN_98807	2509	Downstream
Plant Height	Chr07_18811003	7	18811003	A	A	0.000648	3.188	24.12	-4.86	0.329	SIN_68829	2316	Upstream
Seed Coat Color (b*)	Chr05_8460866	5	8460866	G	C	0.000851	3.070	12.47	-1.9	0.127	SIN_39199	2836	Intronic
Seed Coat Color (b*)	Chr09_22402925	9	22402925	G	G	0.000003	5.594	4.07	-11.62	0.034	SIN_82182	2971	Upstream
Plant Height	Chr13_11864111	13	11864111	A	T	0.000991	3.004	10.4	-6.22	0.351	SIN_81922	4899	Upstream
Seed Coat Color (b*)	Chr02_25870783	2	25870783	C	A	0.000031	4.504	6.47	6.18	0.226	SIN_25826	0	Nonsynonymous
Plant Height	Chr01_16916285	1	16916285	A	T	0.000644	3.191	9.56	10.59	0.451	SIN_91947	4920	Downstream
Seed Coat Color (b*)	Chr03_10458674	3	10458674	A	C	0.000141	3.850	21.93	-4.88	0.148	SIN_19712	4353	Downstream
Seed Coat Color (b*)	Chr07_23261757	7	23261757	C	C	0.000998	3.001	2.63	-6.64	0.085	SIN_63844	0	Nonsynonymous
Plant Height	Chr08_6291529	8	6291529	C	T	0.000089	4.051	16.67	1.71	0.3	SIN_88291	605	Upstream
Seed Coat Color (b*)	Chr08_4770762	8	4770762	C	G	0.000983	3.007	9.27	-10.62	0.175	SIN_92200	1545	Intronic
Seed Coat Color (L*)	Chr12_27821576	12	27821576	A	C	0.000409	3.389	10.13	0.83	0.138	SIN_82077	1050	Intergenic
Seed Coat Color (a*)	Chr02_13850682	2	13850682	C	G	0.000182	3.739	21.02	-6.23	0.208	SIN_20319	4955	Intergenic
Seed Coat Color (L*)	Chr06_538814	6	538814	A	A	0.000255	3.593	22.53	10.67	0.152	SIN_31515	4099	Downstream
Seed Coat Color (b*)	Chr05_25900758	5	25900758	A	C	0.000580	3.236	19.24	-8.42	0.103	SIN_65195	2208	Intronic
Seed Coat Color (a*)	Chr02_12929362	2	12929362	C	T	0.000023	4.640	18.4	-7.44	0.197	SIN_70891	0	Nonsynonymous
Plant Height	Chr10_13920873	10	13920873	T	C	0.000879	3.056	17.25	-9.86	0.302	SIN_35314	1908	Intronic
Plant Height	Chr01_14419157	1	14419157	G	C	0.000345	3.462	8.22	-3.31	0.205	SIN_88629	0	Nonsynonymous
Seed Coat Color (L*)	Chr04_3395119	4	3395119	G	G	0.000248	3.605	24.23	11.74	0.416	SIN_92852	607	Downstream
Seed Coat Color (b*)	Chr06_12674314	6	12674314	C	A	0.000450	3.347	15.17	1.75	0.293	SIN_68903	3401	Intergenic
Seed Coat Color (b*)	Chr09_10715460	9	10715460	G	T	0.000150	3.825	12.5	-2.99	0.033	SIN_56677	0	Nonsynonymous
Plant Height	Chr12_26748122	12	26748122	A	T	0.000896	3.048	14.48	3.4	0.498	SIN_11341	2811	Synonymous
Seed Coat Color (L*)	Chr09_9551543	9	9551543	T	T	0.000992	3.003	19.26	-6.66	0.225	SIN_59648	4257	Downstream
Seed Coat Color (a*)	Chr12_20167149	12	20167149	A	T	0.000387	3.413	4.54	1.19	0.48	SIN_68203	1518	Intronic
Plant Height	Chr03_17879756	3	17879756	G	T	0.000061	4.217	7.88	-5.41	0.378	SIN_48167	794	Intronic
Seed Coat Color (b*)	Chr12_3839741	12	3839741	G	G	0.000991	3.004	17.91	-2.49	0.437	SIN_17651	2166	Synonymous
Seed Coat Color (a*)	Chr11_21722704	11	21722704	G	G	0.000819	3.087	3.06	-7.09	0.293	SIN_12122	2633	Upstream
Seed Coat Color (L*)	Chr09_27350396	9	27350396	T	T	0.000618	3.209	21.67	7.76	0.385	SIN_69628	675	Intronic
Seed Coat Color (b*)	Chr12_17131652	12	17131652	C	C	0.000848	3.071	15.97	-7.63	0.102	SIN_52608	3150	Upstream
Seed Coat Color (b*)	Chr06_21736688	6	21736688	A	T	0.000688	3.163	23.45	-8.56	0.179	SIN_46933	4347	Upstream
Seed Coat Color (L*)	Chr11_1631203	11	1631203	A	C	0.000650	3.187	11.4	2.7	0.358	SIN_50000	4177	Downstream
Seed Coat Color (a*)	Chr13_22521931	13	22521931	G	T	0.000121	3.917	19.17	-7.75	0.263	SIN_20774	3399	Intergenic
Plant Height	Chr08_14680004	8	14680004	C	A	0.000829	3.081	13.14	-9.67	0.186	SIN_12396	969	Intergenic
Seed Coat Color (b*)	Chr08_9892249	8	9892249	G	G	0.000890	3.051	23.71	3.26	0.192	SIN_74064	164	Intronic
Plant Height	Chr03_8936806	3	8936806	C	C	0.000676	3.170	22.23	-4.02	0.354	SIN_31027	2647	Upstream
Seed Coat Color (L*)	Chr03_20685616	3	20685616	C	C	0.000030	4.519	5.83	11.52	0.095	SIN_14967	3478	Downstream
Seed Coat Color (L*)	Chr09_22272123	9	22272123	C	C	0.000461	3.337	8.24	7.95	0.304	SIN_59875	4367	Synonymous
Seed Coat Color (b*)	Chr10_11881235	10	11881235	C	G	0.000958	3.019	6.82	3.98	0.468	SIN_58378	4776	Intergenic
Seed Coat Color (L*)	Chr03_2813420	3	2813420	A	A	0.000891	3.050	11.72	-2.87	0.385	SIN_45365	2690	Intergenic
Plant Height	Chr04_11428369	4	11428369	C	A	0.000857	3.067	3.46	-11.7	0.38	SIN_29610	2673	Synonymous
Seed Coat Color (a*)	Chr07_7249741	7	7249741	T	T	0.000530	3.276	3.56	-1.41	0.228	SIN_88729	2866	Synonymous
Seed Coat Color (a*)	Chr09_22859226	9	22859226	A	C	0.000163	3.787	17.02	11.92	0.462	SIN_90559	0	Nonsynonymous
Plant Height	Chr12_7069812	12	7069812	C	T	0.000400	3.398	10.5	7.97	0.494	SIN_44682	3743	Upstream
Seed Coat Color (a*)	Chr03_16823602	3	16823602	A	C	0.000777	3.110	22.18	8.78	0.424	SIN_96979	2541	Intergenic
Seed Coat Color (L*)	Chr01_16924398	1	16924398	G	T	0.000829	3.081	14.91	4.48	0.337	SIN_39043	4993	Intergenic
Seed Coat Color (a*)	Chr02_8550164	2	8550164	A	G	0.000945	3.025	21.22	-6.69	0.387	SIN_21908	3579	Intergenic
Seed Coat Color (b*)	Chr10_8554385	10	8554385	A	G	0.000487	3.313	3.17	-7.92	0.244	SIN_13730	759	Intronic
Seed Coat Color (b*)	Chr04_26441117	4	26441117	G	C	0.000658	3.182	17.22	-2.99	0.261	SIN_32614	3189	Synonymous
Seed Coat Color (L*)	Chr07_955839	7	955839	C	T	0.000149	3.828	2.81	-6.59	0.038	SIN_89660	1269	Downstream
Seed Coat Color (L*)	Chr01_11940606	1	11940606	C	T	0.000628	3.202	22.27	10.88	0.287	SIN_22864	1354	Synonymous
Seed Coat Color (b*)	Chr04_28088044	4	28088044	G	G	0.000549	3.261	10.12	-3.15	0.444	SIN_49434	1097	Intronic
Plant Height	Chr02_3502374	2	3502374	G	A	0.000384	3.415	15.15	-11.42	0.483	SIN_66931	1445	Intronic
Seed Coat Color (b*)	Chr07_29926574	7	29926574	C	A	0.000102	3.993	21.18	3.48	0.178	SIN_99504	1592	Upstream
Seed Coat Color (a*)	Chr07_21977033	7	21977033	T	T	0.000073	4.134	18.93	7.79	0.123	SIN_87813	4665	Upstream
Seed Coat Color (a*)	Chr07_18595683	7	18595683	T	T	0.000444	3.353	19.1	8.35	0.128	SIN_66625	0	Nonsynonymous
Seed Coat Color (L*)	Chr12_16732374	12	16732374	T	T	0.000512	3.291	2.21	10.17	0.463	SIN_20380	2281	Synonymous
Plant Height	Chr06_10201929	6	10201929	G	C	0.000086	4.064	15.49	-0.15	0.228	SIN_83452	2075	Intergenic
Plant Height	Chr05_15982875	5	15982875	A	T	0.000270	3.568	22.74	-7.28	0.168	SIN_38625	3727	Downstream
Seed Coat Color (b*)	Chr03_20754736	3	20754736	A	G	0.000725	3.139	13.56	11.2	0.375	SIN_66641	0	Nonsynonymous
Seed Coat Color (b*)	Chr08_884211	8	884211	G	C	0.000785	3.105	14.68	-6.59	0.472	SIN_18739	751	Downstream
Seed Coat Color (a*)	Chr07_24352500	7	24352500	G	T	0.000722	3.141	3.1	1.59	0.461	SIN_11827	1657	Downstream
Plant Height	Chr02_12624296	2	12624296	T	A	0.000280	3.553	3.65	4.62	0.308	SIN_89644	695	Intergenic
Seed Coat Color (a*)	Chr05_5075683	5	5075683	C	C	0.000968	3.014	13.5	-11.69	0.376	SIN_42564	2030	Intronic
Seed Coat Color (L*)	Chr02_22965388	2	22965388	T	G	0.000328	3.485	9.12	-8.49	0.443	SIN_95362	1138	Synonymous
Seed Coat Color (L*)	Chr03_20779907	3	20779907	A	T	0.000848	3.071	3.79	8.8	0.476	SIN_97153	2362	Upstream
Seed Coat Color (a*)	Chr07_27904154	7	27904154	C	T	0.000685	3.164	5.08	7.66	0.464	SIN_46410	0	Nonsynonymous
Plant Height	Chr10_20676022	10	20676022	C	G	0.000414	3.383	4.1	-10.89	0.269	SIN_52312	12	Intronic
Seed Coat Color (b*)	Chr02_24682929	2	24682929	G	G	0.000333	3.477	15.98	6.49	0.479	SIN_16308	4469	Intergenic
Seed Coat Color (b*)	Chr01_27824291	1	27824291	G	C	0.000608	3.216	12.55	4.81	0.488	SIN_59754	0	Nonsynonymous
Seed Coat Color (L*)	Chr06_27101139	6	27101139	T	A	0.000231	3.637	19.23	-1.48	0.391	SIN_92771	4728	Upstream
Seed Coat Color (b*)	Chr05_11067831	5	11067831	C	T	0.000454	3.343	14.94	6.46	0.285	SIN_44699	4100	Synonymous
Seed Coat Color (a*)	Chr07_7142347	7	7142347	G	C	0.000593	3.227	4.89	8.78	0.406	SIN_79261	4802	Intronic
Seed Coat Color (L*)	Chr04_14859603	4	14859603	C	T	0.000742	3.130	23.74	8.28	0.389	SIN_26842	4311	Intronic
Seed Coat Color (a*)	Chr02_10904896	2	10904896	G	G	0.000221	3.655	16.86	9.01	0.211	SIN_99126	390	Upstream
Seed Coat Color (b*)	Chr11_11225662	11	11225662	G	A	0.000068	4.169	12.99	10.05	0.417	SIN_77023	0	Nonsynonymous
Seed Coat Color (b*)	Chr07_6090367	7	6090367	A	G	0.000187	3.729	11.88	-8.37	0.126	SIN_76622	619	Intergenic
Plant Height	Chr02_24729057	2	24729057	C	G	0.000637	3.196	20.05	10.86	0.05	SIN_25665	4806	Downstream
Seed Coat Color (L*)	Chr03_28669389	3	28669389	G	A	0.000804	3.095	3.51	2.38	0.248	SIN_35471	506	Intergenic
Seed Coat Color (L*)	Chr05_2581340	5	2581340	G	G	0.000219	3.660	21	10.23	0.304	SIN_96168	4347	Synonymous
Seed Coat Color (b*)	Chr04_15491222	4	15491222	T	A	0.000561	3.251	16	10.7	0.128	SIN_60108	1802	Intergenic
Seed Coat Color (L*)	Chr10_27346453	10	27346453	C	G	0.000390	3.409	4.52	3.89	0.248	SIN_46660	1685	Synonymous
Plant Height	Chr12_2131160	12	2131160	G	T	0.000027	4.570	16.84	-9.37	0.03	SIN_74762	4776	Synonymous
Plant Height	Chr04_18771293	4	18771293	G	G	0.000091	4.041	22.48	-3.85	0.49	SIN_58896	502	Synonymous
Seed Coat Color (L*)	Chr11_19628762	11	19628762	C	T	0.000032	4.501	12.15	-0.48	0.095	SIN_84279	2584	Intergenic
Seed Coat Color (b*)	Chr02_7098714	2	7098714	A	A	0.000484	3.315	19.5	-8.67	0.305	SIN_53583	0	Nonsynonymous
Plant Height	Chr09_21073650	9	21073650	G	C	0.000733	3.135	19.76	-3.19	0.488	SIN_89685	987	Intergenic
Plant Height	Chr02_14715688	2	14715688	C	A	0.000061	4.215	16.6	7.3	0.267	SIN_44978	0	Nonsynonymous
Seed Coat Color (a*)	Chr09_8648677	9	8648677	A	T	0.000277	3.558	16.16	-7.34	0.158	SIN_16685	683	Intergenic
Seed Coat Color (a*)	Chr09_9632430	9	9632430	T	A	0.000034	4.471	9.72	11.91	0.123	SIN_62815	3201	Downstream
Seed Coat Color (a*)	Chr05_7691255	5	7691255	C	C	0.000193	3.715	7.05	-11.63	0.456	SIN_60843	4738	Downstream
Seed Coat Color (L*)	Chr08_27823706	8	27823706	A	A	0.000619	3.208	10.27	1.02	0.061	SIN_89852	212	Downstream
Seed Coat Color (a*)	Chr05_6735815	5	6735815	C	G	0.000437	3.359	16.17	-10.79	0.375	SIN_86999	4102	Intergenic
Plant Height	Chr09_23647004	9	23647004	C	C	0.000248	3.606	17.94	3.83	0.427	SIN_11423	0	Nonsynonymous
Seed Coat Color (b*)	Chr06_5192742	6	5192742	G	C	0.000275	3.561	2.24	-4.84	0.258	SIN_32546	2101	Intronic
Seed Coat Color (b*)	Chr08_17805687	8	17805687	C	T	0.000127	3.897	9.21	2.3	0.122	SIN_53010	640	Intronic
Seed Coat Color (L*)	Chr10_17341785	10	17341785	C	C	0.000638	3.195	16.34	4.32	0.423	SIN_44275	2112	Upstream
Seed Coat Color (L*)	Chr07_1811322	7	1811322	C	C	0.000778	3.109	14.37	-0.91	0.215	SIN_42737	695	Intronic
Plant Height	Chr05_1665260	5	1665260	G	A	0.000581	3.236	21.76	6.66	0.073	SIN_44790	976	Intergenic
Seed Coat Color (a*)	Chr13_22924282	13	22924282	C	A	0.000403	3.395	23.6	3.33	0.35	SIN_32806	4680	Synonymous
Seed Coat Color (b*)	Chr05_5095563	5	5095563	C	C	0.000176	3.754	17.9	2.63	0.069	SIN_58761	3429	Upstream
Seed Coat Color (a*)	Chr07_28340659	7	28340659	A	T	0.000727	3.138	18.39	-11.29	0.355	SIN_28741	2355	Intergenic
Seed Coat Color (a*)	Chr06_8372148	6	8372148	T	A	0.000100	4.001	10.1	1.08	0.498	SIN_99747	4158	Upstream
Seed Coat Color (b*)	Chr03_17471108	3	17471108	C	G	0.000238	3.624	3.26	2.29	0.205	SIN_29956	1366	Synonymous
Seed Coat Color (L*)	Chr09_17630480	9	17630480	G	C	0.000703	3.153	21.59	-10.11	0.04	SIN_84786	2307	Upstream
Seed Coat Color (L*)	Chr10_21621206	10	21621206	T	C	0.000039	4.409	4.56	0.74	0.177	SIN_78740	3840	Intergenic
Seed Coat Color (b*)	Chr06_3217324	6	3217324	A	G	0.000534	3.272	4.28	-1	0.165	SIN_94054	1525	Intergenic
Seed Coat Color (a*)	Chr13_7825717	13	7825717	T	A	0.000136	3.867	23.9	5.04	0.193	SIN_80665	2482	Downstream
Seed Coat Color (b*)	Chr07_24320914	7	24320914	G	T	0.000620	3.208	21.43	8.4	0.046	SIN_93489	501	Synonymous
Seed Coat Color (a*)	Chr11_26225003	11	26225003	A	C	0.000930	3.031	10.91	2.21	0.195	SIN_38824	4215	Intergenic
Seed Coat Color (L*)	Chr07_25594105	7	25594105	C	A	0.000423	3.374	15.05	4.02	0.15	SIN_44360	4074	Downstream
Seed Coat Color (b*)	Chr02_25683967	2	25683967	C	C	0.000067	4.177	11.84	-3.52	0.095	SIN_42634	3138	Synonymous
Plant Height	Chr02_18235229	2	18235229	T	T	0.000031	4.515	16.9	-7.35	0.461	SIN_81332	4791	Intronic
Seed Coat Color (b*)	Chr02_23562445	2	23562445	T	C	0.000939	3.027	10.23	7.9	0.306	SIN_98666	901	Downstream
Plant Height	Chr10_4857246	10	4857246	T	A	0.000468	3.329	9.88	3.82	0.325	SIN_21961	3593	Intergenic
Seed Coat Color (L*)	Chr10_5659820	10	5659820	T	C	0.000906	3.043	12.86	-6.25	0.193	SIN_74715	3623	Upstream
Seed Coat Color (a*)	Chr07_9556079	7	9556079	T	G	0.000412	3.385	13.64	9.73	0.418	SIN_67656	0	Nonsynonymous
Seed Coat Color (a*)	Chr05_18111955	5	18111955	A	G	0.000307	3.513	6.16	-3.64	0.432	SIN_65508	4417	Intergenic
Seed Coat Color (a*)	Chr11_17589365	11	17589365	A	C	0.000275	3.561	6.96	-3.5	0.314	SIN_52765	0	Nonsynonymous
Plant Height	Chr10_13278556	10	13278556	G	G	0.000510	3.292	7.31	-3.78	0.316	SIN_35211	0	Nonsynonymous
Seed Coat Color (a*)	Chr02_28672987	2	28672987	A	C	0.000748	3.126	11.66	-9.38	0.384	SIN_57291	530	Downstream
Plant Height	Chr01_21672895	1	21672895	T	G	0.000603	3.220	23.51	-4.87	0.194	SIN_84882	3235	Intergenic
Plant Height	Chr04_18890450	4	18890450	C	G	0.000622	3.207	7.88	-0.21	0.261	SIN_80501	4544	Intronic
Seed Coat Color (b*)	Chr02_12611165	2	12611165	G	C	0.000145	3.838	20.84	3.65	0.134	SIN_13505	0	Nonsynonymous
Seed Coat Color (a*)	Chr11_20156054	11	20156054	C	C	0.000594	3.226	10.26	1.1	0.221	SIN_92216	1480	Intergenic
Seed Coat Color (a*)	Chr01_21046099	1	21046099	A	T	0.000217	3.664	11.48	4	0.376	SIN_29174	4304	Intergenic
Plant Height	Chr10_18823920	10	18823920	A	G	0.000786	3.105	4.86	4.68	0.321	SIN_76895	1209	Downstream
Seed Coat Color (L*)	Chr12_13961000	12	13961000	G	T	0.000191	3.719	7.83	11.34	0.144	SIN_56788	2179	Intronic
Plant Height	Chr04_9111589	4	9111589	G	G	0.000300	3.523	14.86	1.73	0.349	SIN_18054	4551	Downstream
Plant Height	Chr08_15808538	8	15808538	C	A	0.000092	4.034	13.84	-11.46	0.25	SIN_40382	0	Nonsynonymous
Seed Coat Color (b*)	Chr12_24903682	12	24903682	T	A	0.000905	3.043	9.92	4.03	0.197	SIN_67721	540	Upstream
Seed Coat Color (a*)	Chr01_29787237	1	29787237	A	G	0.000232	3.635	14.84	-3.04	0.4	SIN_28551	3447	Synonymous
Plant Height	Chr07_29550100	7	29550100	A	C	0.000093	4.032	24.95	1.76	0.159	SIN_86323	484	Downstream
Plant Height	Chr06_8456603	6	8456603	C	G	0.000263	3.580	21.6	-1.81	0.264	SIN_94222	0	Nonsynonymous
Seed Coat Color (L*)	Chr01_5321139	1	5321139	A	G	0.000394	3.405	3.01	9.84	0.141	SIN_96474	994	Downstream
Seed Coat Color (b*)	Chr03_28739790	3	28739790	C	G	0.000187	3.729	17.36	-7.65	0.225	SIN_39786	3212	Upstream
Plant Height	Chr09_18804200	9	18804200	T	G	0.000471	3.327	15.39	-0.47	0.324	SIN_65951	3673	Intergenic
Seed Coat Color (b*)	Chr07_26375415	7	26375415	T	C	0.000986	3.006	18.23	4.23	0.224	SIN_15840	388	Intergenic
Plant Height	Chr03_29579078	3	29579078	C	C	0.000963	3.016	3.04	-8.72	0.114	SIN_61299	2961	Intronic
Plant Height	Chr12_2332685	12	2332685	T	A	0.000166	3.780	7.63	-9.9	0.188	SIN_47933	1561	Upstream
Seed Coat Color (L*)	Chr05_11203571	5	11203571	T	G	0.000732	3.135	3.36	-1.61	0.403	SIN_99176	2637	Downstream
Seed Coat Color (a*)	Chr12_4675489	12	4675489	A	C	0.000232	3.634	17.74	-8.56	0.046	SIN_32318	3271	Intergenic
Seed Coat Color (b*)	Chr09_21767333	9	21767333	G	T	0.000955	3.020	4.66	6.99	0.238	SIN_23058	0	Nonsynonymous
Plant Height	Chr10_10657990	10	10657990	C	A	0.000417	3.380	24.68	-9.36	0.178	SIN_77867	1603	Intronic
Seed Coat Color (b*)	Chr09_1879390	9	1879390	A	C	0.000379	3.421	20.06	-8.84	0.188	SIN_18825	1973	Intergenic
Seed Coat Color (a*)	Chr03_2074019	3	2074019	T	C	0.000982	3.008	16.44	-6.25	0.115	SIN_67167	2904	Upstream
Plant Height	Chr05_16173164	5	16173164	G	G	0.000518	3.285	7.03	-11.8	0.337	SIN_60256	4319	Synonymous
Seed Coat Color (b*)	Chr06_3360306	6	3360306	G	A	0.000169	3.771	3.93	-10.42	0.107	SIN_80261	1942	Upstream
Seed Coat Color (a*)	Chr01_13863794	1	13863794	T	A	0.000578	3.238	12.15	-8.72	0.018	SIN_69595	1565	Downstream
Seed Coat Color (L*)	Chr07_26177551	7	26177551	A	T	0.000731	3.136	21.51	1.98	0.085	SIN_24340	3619	Downstream
Plant Height	Chr09_17873766	9	17873766	G	C	0.000700	3.155	18.93	-1.06	0.165	SIN_79693	2909	Upstream
Seed Coat Color (L*)	Chr06_19987632	6	19987632	C	G	0.000742	3.129	13.74	6.65	0.406	SIN_71529	413	Downstream
Seed Coat Color (a*)	Chr06_14399028	6	14399028	C	G	0.000759	3.120	16.68	-3.06	0.091	SIN_26305	1425	Upstream
Seed Coat Color (b*)	Chr08_28722555	8	28722555	G	C	0.000941	3.026	21.97	2.2	0.47	SIN_79674	150	Intronic
Plant Height	Chr02_10748225	2	10748225	T	C	0.000591	3.228	6.41	-7.72	0.016	SIN_25222	3463	Intronic
Plant Height	Chr12_8125977	12	8125977	G	C	0.000533	3.273	6.35	7.27	0.168	SIN_32036	0	Nonsynonymous
Seed Coat Color (L*)	Chr11_4470817	11	4470817	G	A	0.000799	3.098	24	2.65	0.086	SIN_42153	2650	Upstream
Seed Coat Color (L*)	Chr11_1032034	11	1032034	G	A	0.000085	4.071	14.86	4.8	0.351	SIN_88759	4978	Downstream
Plant Height	Chr11_521169	11	521169	G	T	0.000367	3.436	24.63	-10.67	0.421	SIN_30127	4899	Upstream
Seed Coat Color (a*)	Chr12_24809988	12	24809988	T	G	0.000621	3.207	17.57	7.99	0.363	SIN_77987	2711	Intergenic
Seed Coat Color (b*)	Chr01_11669898	1	11669898	C	T	0.000409	3.388	24.37	-3.18	0.431	SIN_56774	3114	Downstream
Seed Coat Color (a*)	Chr05_3726412	5	3726412	A	A	0.000728	3.138	4.32	-0.79	0.2	SIN_97184	3402	Synonymous
Plant Height	Chr08_18185452	8	18185452	C	A	0.000544	3.265	6.09	-6.59	0.471	SIN_70522	4722	Upstream
Seed Coat Color (b*)	Chr05_27390013	5	27390013	T	T	0.000740	3.131	14.21	8.02	0.189	SIN_32680	620	Intergenic
Seed Coat Color (a*)	Chr07_19464940	7	19464940	T	G	0.000784	3.106	14.84	1.56	0.112	SIN_22955	4735	Synonymous
Plant Height	Chr06_20904236	6	20904236	C	T	0.000508	3.295	15.88	-11.43	0.352	SIN_33941	2104	Upstream
Seed Coat Color (a*)	Chr02_27712375	2	27712375	A	A	0.000739	3.131	24.85	-10.63	0.463	SIN_41655	2750	Synonymous
Seed Coat Color (L*)	Chr06_27574877	6	27574877	T	A	0.000171	3.767	15.1	-11.24	0.04	SIN_98729	3648	Upstream
Seed Coat Color (L*)	Chr03_22715931	3	22715931	A	G	0.000373	3.429	22.33	-9.45	0.067	SIN_27363	3272	Synonymous
Seed Coat Color (b*)	Chr01_12775283	1	12775283	A	T	0.000772	3.112	24.58	10.3	0.436	SIN_54679	3379	Synonymous
Seed Coat Color (a*)	Chr02_13958338	2	13958338	A	G	0.000017	4.760	23.86	7.76	0.443	SIN_96784	1370	Intergenic
Seed Coat Color (L*)	Chr08_27540935	8	27540935	G	C	0.000254	3.595	3.64	-2.75	0.426	SIN_83430	319	Downstream
Seed Coat Color (b*)	Chr07_25834048	7	25834048	G	G	0.000332	3.479	6.11	-4.47	0.084	SIN_55489	1588	Intronic
Plant Height	Chr04_24923593	4	24923593	G	G	0.000861	3.065	3.4	-6.83	0.282	SIN_16381	3021	Intergenic
Seed Coat Color (L*)	Chr08_26316954	8	26316954	A	A	0.000118	3.929	17	7.84	0.416	SIN_10034	0	Nonsynonymous
Seed Coat Color (b*)	Chr04_2460131	4	2460131	G	C	0.000227	3.644	13.3	9.28	0.183	SIN_36905	3725	Synonymous
Plant Height	Chr06_29502164	6	29502164	T	C	0.000459	3.338	7.28	9.37	0.358	SIN_94155	817	Downstream
Plant Height	Chr10_25608596	10	25608596	C	A	0.000423	3.373	2.49	-0.39	0.345	SIN_44506	2254	Downstream
Seed Coat Color (a*)	Chr10_6448064	10	6448064	C	A	0.000436	3.361	13.54	5.22	0.174	SIN_92914	2449	Upstream
Seed Coat Color (L*)	Chr06_24936029	6	24936029	C	C	0.000349	3.458	16.24	2.89	0.428	SIN_88778	0	Nonsynonymous
Seed Coat Color (b*)	Chr12_16111086	12	16111086	T	T	0.000086	4.067	21.18	-3.93	0.338	SIN_41495	739	Upstream
Seed Coat Color (b*)	Chr06_5234704	6	5234704	G	C	0.000450	3.346	23.54	-4.38	0.151	SIN_50537	1235	Synonymous
Seed Coat Color (b*)	Chr05_7508353	5	7508353	G	A	0.000331	3.480	17.5	3.97	0.288	SIN_13381	2501	Upstream
Seed Coat Color (L*)	Chr05_8642972	5	8642972	C	G	0.000720	3.143	11.62	-7.28	0.227	SIN_52060	2208	Intergenic
Seed Coat Color (b*)	Chr08_18196959	8	18196959	A	C	0.000977	3.010	5.87	-5.81	0.05	SIN_39317	0	Nonsynonymous
Seed Coat Color (a*)	Chr03_17533123	3	17533123	A	C	0.000621	3.207	18.39	9.11	0.226	SIN_48854	1942	Intronic
Plant Height	Chr13_15639374	13	15639374	T	G	0.000637	3.196	8.57	-7.66	0.132	SIN_76133	2429	Intronic
Seed Coat Color (a*)	Chr12_29428121	12	29428121	A	T	0.000052	4.285	7.42	-2.2	0.113	SIN_63184	2688	Intergenic
Seed Coat Color (a*)	Chr03_5273643	3	5273643	T	T	0.000635	3.197	10.56	2.13	0.02	SIN_71281	0	Nonsynonymous
Seed Coat Color (L*)	Chr10_153433	10	153433	C	G	0.000444	3.353	20.93	-10.77	0.399	SIN_44543	3828	Upstream
Plant Height	Chr11_17336901	11	17336901	T	A	0.000120	3.919	15.26	10.86	0.475	SIN_43083	0	Nonsynonymous
Plant Height	Chr11_3346788	11	3346788	G	C	0.000907	3.042	16.97	10.07	0.107	SIN_15312	2983	Downstream
Plant Height	Chr05_16096715	5	16096715	C	T	0.000458	3.339	9.16	9.91	0.432	SIN_59896	936	Intergenic
Seed Coat Color (b*)	Chr04_17361869	4	17361869	T	G	0.000945	3.024	3.64	-10	0.12	SIN_92137	636	Intronic
Seed Coat Color (a*)	Chr08_18533981	8	18533981	C	A	0.000759	3.120	10.94	-11.64	0.341	SIN_48390	3676	Synonymous
Seed Coat Color (b*)	Chr08_545861	8	545861	G	G	0.000598	3.223	16.48	-8.4	0.063	SIN_33910	1426	Synonymous
Seed Coat Color (a*)	Chr06_22205809	6	22205809	C	A	0.000957	3.019	17.11	0.05	0.304	SIN_34844	4354	Synonymous
Seed Coat Color (a*)	Chr09_723877	9	723877	C	A	0.000090	4.046	17.49	-3.94	0.323	SIN_19204	0	Nonsynonymous
Seed Coat Color (a*)	Chr08_17324354	8	17324354	C	A	0.000475	3.323	9.6	8.69	0.128	SIN_30328	2532	Synonymous
Seed Coat Color (b*)	Chr10_13804457	10	13804457	A	A	0.000528	3.277	21.88	9.71	0.361	SIN_88700	1874	Upstream
Plant Height	Chr04_9823563	4	9823563	C	A	0.000396	3.402	20.68	-1.74	0.297	SIN_95133	669	Intergenic
Seed Coat Color (L*)	Chr03_28251699	3	28251699	C	G	0.000794	3.100	9.51	6.22	0.192	SIN_36008	0	Nonsynonymous
Plant Height	Chr13_18671757	13	18671757	T	G	0.000285	3.546	4.95	-4.25	0.298	SIN_93097	3687	Synonymous
Plant Height	Chr11_24108064	11	24108064	C	A	0.000260	3.586	11.49	9.96	0.2	SIN_71228	4192	Downstream
Plant Height	Chr11_20573417	11	20573417	T	G	0.000081	4.093	18.53	-8.28	0.42	SIN_58502	232	Downstream
Plant Height	Chr13_18838810	13	18838810	A	G	0.000748	3.126	14.4	5.55	0.088	SIN_69526	2974	Intronic
Seed Coat Color (a*)	Chr03_3953552	3	3953552	A	G	0.000350	3.456	13.96	8.85	0.205	SIN_15100	3914	Downstream
Seed Coat Color (b*)	Chr07_11154385	7	11154385	G	A	0.000149	3.827	19.39	0.19	0.218	SIN_92388	2712	Intronic
Seed Coat Color (b*)	Chr08_23686894	8	23686894	C	A	0.000533	3.273	6.21	-6.04	0.217	SIN_96171	4211	Intronic
Plant Height	Chr13_13243962	13	13243962	C	G	0.000938	3.028	14.94	8.67	0.366	SIN_77804	2460	Downstream
Seed Coat Color (b*)	Chr01_1194853	1	1194853	T	C	0.000969	3.014	21.93	8.35	0.176	SIN_64072	0	Nonsynonymous
Seed Coat Color (b*)	Chr02_17786512	2	17786512	A	C	0.000252	3.598	13.94	9.49	0.318	SIN_51445	0	Nonsynonymous
Seed Coat Color (b*)	Chr03_10552564	3	10552564	C	T	0.000416	3.381	7.53	10.36	0.167	SIN_57857	0	Nonsynonymous
Plant Height	Chr10_19530126	10	19530126	C	T	0.000192	3.717	20.17	-1.67	0.111	SIN_58130	2575	Intergenic
Seed Coat Color (b*)	Chr10_14931397	10	14931397	C	A	0.000494	3.306	18.57	-4.94	0.427	SIN_16101	1050	Downstream
Seed Coat Color (L*)	Chr01_9449150	1	9449150	G	A	0.000580	3.236	16.74	-7.99	0.083	SIN_59313	0	Nonsynonymous
Seed Coat Color (b*)	Chr02_21581925	2	21581925	T	C	0.000440	3.357	5.43	1.52	0.193	SIN_15502	883	Synonymous
Plant Height	Chr12_12890163	12	12890163	C	T	0.000497	3.304	20.58	-10.97	0.277	SIN_44918	4496	Intergenic
Seed Coat Color (b*)	Chr09_17369085	9	17369085	A	T	0.000664	3.178	3.58	-11.08	0.099	SIN_77965	685	Intergenic
Seed Coat Color (b*)	Chr05_9609198	5	9609198	C	G	0.000365	3.438	19.04	-3.75	0.349	SIN_71920	333	Synonymous
Seed Coat Color (L*)	Chr05_12318636	5	12318636	T	A	0.000798	3.098	14.78	-6.28	0.299	SIN_18595	4850	Synonymous
Plant Height	Chr11_14074462	11	14074462	T	A	0.000785	3.105	16.23	7.34	0.11	SIN_13812	258	Synonymous
Plant Height	Chr07_3976870	7	3976870	C	T	0.000189	3.723	21.15	-11.24	0.248	SIN_13333	4779	Downstream
Seed Coat Color (a*)	Chr12_11850537	12	11850537	G	C	0.000436	3.360	15.85	8.12	0.024	SIN_27870	4478	Intronic
Seed Coat Color (L*)	Chr09_24938034	9	24938034	A	C	0.000932	3.030	18.59	4.89	0.276	SIN_76458	0	Nonsynonymous
Plant Height	Chr08_8888090	8	8888090	A	C	0.000131	3.884	21.24	5.66	0.164	SIN_30980	0	Nonsynonymous
Seed Coat Color (a*)	Chr12_22396223	12	22396223	G	T	0.000037	4.430	6.76	-11.54	0.475	SIN_95447	1072	Intergenic
Seed Coat Color (L*)	Chr06_28639940	6	28639940	T	G	0.000645	3.190	24.1	8.55	0.2	SIN_29954	2359	Downstream
Plant Height	Chr01_29233095	1	29233095	T	T	0.000629	3.202	14.24	3.54	0.066	SIN_32836	1034	Intergenic
Seed Coat Color (a*)	Chr13_18302075	13	18302075	G	G	0.000491	3.309	12.74	-2.29	0.21	SIN_64997	2723	Downstream
Plant Height	Chr10_19702546	10	19702546	A	A	0.000894	3.049	16.77	1.9	0.212	SIN_55958	2946	Downstream
Seed Coat Color (L*)	Chr12_6559754	12	6559754	A	G	0.000595	3.225	24.4	9.68	0.143	SIN_48690	2010	Downstream
Seed Coat Color (L*)	Chr03_2238187	3	2238187	G	T	0.000623	3.206	4.66	-4.22	0.375	SIN_16192	2952	Synonymous
Seed Coat Color (b*)	Chr04_14173712	4	14173712	G	T	0.000839	3.076	18.18	6	0.021	SIN_77767	4522	Upstream
Seed Coat Color (a*)	Chr08_15097796	8	15097796	T	G	0.000031	4.503	15.87	7.37	0.459	SIN_62449	4530	Downstream
Seed Coat Color (b*)	Chr07_3005443	7	3005443	T	C	0.000721	3.142	14.5	0.32	0.419	SIN_15168	3412	Upstream
Plant Height	Chr09_7041018	9	7041018	A	A	0.000087	4.061	15.59	10.72	0.227	SIN_56665	4573	Downstream
Seed Coat Color (b*)	Chr08_12466188	8	12466188	T	G	0.000383	3.416	4.91	7.26	0.356	SIN_80729	3432	Synonymous
Seed Coat Color (L*)	Chr05_26876804	5	26876804	G	T	0.000511	3.292	10.53	-8.03	0.194	SIN_65948	1355	Intergenic
Plant Height	Chr11_20957838	11	20957838	T	C	0.000690	3.161	3.1	3.02	0.122	SIN_29036	0	Nonsynonymous
Seed Coat Color (b*)	Chr11_6136389	11	6136389	C	T	0.000069	4.161	8.36	-4.12	0.039	SIN_92077	1990	Intronic
Seed Coat Color (L*)	Chr11_27827928	11	27827928	A	T	0.000790	3.102	11.39	6.38	0.114	SIN_37560	2657	Intergenic
Seed Coat Color (b*)	Chr12_27987325	12	27987325	C	A	0.000665	3.177	12.75	7.38	0.033	SIN_41334	1955	Downstream
Seed Coat Color (a*)	Chr04_21764692	4	21764692	G	G	0.000165	3.782	8.17	-1.82	0.113	SIN_12526	1661	Intergenic
Seed Coat Color (b*)	Chr08_7541115	8	7541115	A	G	0.000634	3.198	22.92	9.09	0.175	SIN_74009	3414	Intronic
Plant Height	Chr09_9866968	9	9866968	C	C	0.000715	3.146	2.62	-2.62	0.258	SIN_55605	559	Upstream
Seed Coat Color (b*)	Chr10_8436519	10	8436519	C	G	0.000482	3.317	11.48	9.26	0.398	SIN_23271	258	Intronic
Seed Coat Color (b*)	Chr03_25478924	3	25478924	A	C	0.000439	3.357	2.66	-1.88	0.065	SIN_47686	1275	Upstream
Seed Coat Color (b*)	Chr11_6971514	11	6971514	G	T	0.000778	3.109	14.98	-8.31	0.438	SIN_15530	853	Intergenic
Seed Coat Color (b*)	Chr10_3588772	10	3588772	G	A	0.000857	3.067	3.58	-7.86	0.208	SIN_48874	0	Nonsynonymous
Seed Coat Color (a*)	Chr13_13449166	13	13449166	C	G	0.000012	4.908	22.72	-1.26	0.184	SIN_88873	2232	Synonymous
Seed Coat Color (a*)	Chr12_19365849	12	19365849	C	T	0.000061	4.215	24.82	-4.7	0.419	SIN_78087	2680	Synonymous
Seed Coat Color (L*)	Chr11_2030834	11	2030834	G	A	0.000844	3.074	24.26	3.97	0.369	SIN_53901	1843	Upstream
Seed Coat Color (a*)	Chr09_24873671	9	24873671	G	T	0.000937	3.028	3.23	-0.67	0.423	SIN_75264	578	Intronic
Seed Coat Color (a*)	Chr04_23167244	4	23167244	A	C	0.000438	3.359	8.54	4.8	0.447	SIN_42839	2916	Intronic
Seed Coat Color (b*)	Chr11_2310193	11	2310193	T	A	0.000543	3.266	19.24	-9.88	0.1	SIN_23808	3518	Intergenic
Plant Height	Chr10_11132395	10	11132395	C	T	0.000103	3.987	14.69	-5.46	0.41	SIN_75779	833	Upstream
Seed Coat Color (b*)	Chr08_8423236	8	8423236	T	G	0.000291	3.536	16.84	5	0.163	SIN_51278	3707	Synonymous
Plant Height	Chr06_6407085	6	6407085	G	A	0.000713	3.147	23.33	5.09	0.029	SIN_11453	0	Nonsynonymous
Seed Coat Color (a*)	Chr06_9537001	6	9537001	C	T	0.000485	3.315	12.39	-1.62	0.122	SIN_23441	1504	Downstream
Seed Coat Color (L*)	Chr01_25015467	1	25015467	C	C	0.000813	3.090	5.52	2.72	0.173	SIN_33343	3077	Downstream
Plant Height	Chr01_22484545	1	22484545	T	G	0.000278	3.557	12.84	10.9	0.357	SIN_13386	2440	Synonymous
Seed Coat Color (a*)	Chr04_3267070	4	3267070	C	A	0.000428	3.368	20.3	2.89	0.442	SIN_53983	0	Nonsynonymous
Plant Height	Chr03_25577782	3	25577782	C	G	0.000813	3.090	2.55	-9.12	0.398	SIN_27178	247	Downstream
Seed Coat Color (L*)	Chr11_4738019	11	4738019	T	G	0.000850	3.071	23.39	1.79	0.093	SIN_85862	3690	Intronic
Seed Coat Color (L*)	Chr09_10456927	9	10456927	T	T	0.000424	3.372	15.06	-10.71	0.245	SIN_76857	1011	Intergenic
Plant Height	Chr02_4735736	2	4735736	C	C	0.000459	3.338	16.41	-3.05	0.334	SIN_96614	4867	Synonymous
Seed Coat Color (b*)	Chr11_11946123	11	11946123	T	G	0.000237	3.625	11.73	-5.86	0.194	SIN_54457	619	Upstream
Plant Height	Chr08_7584872	8	7584872	A	A	0.000426	3.371	5.36	11.43	0.228	SIN_59689	1746	Intergenic
Seed Coat Color (b*)	Chr10_23000187	10	23000187	C	T	0.000497	3.303	20.84	-11.16	0.182	SIN_15829	2907	Intergenic
Seed Coat Color (a*)	Chr10_25287397	10	25287397	G	G	0.000306	3.514	17.55	0.85	0.132	SIN_33932	558	Upstream
Plant Height	Chr11_14479893	11	14479893	A	G	0.000123	3.909	3.53	8.32	0.2	SIN_22435	4079	Upstream
Seed Coat Color (b*)	Chr10_2318099	10	2318099	A	C	0.000363	3.441	9.27	-2.89	0.316	SIN_74879	0	Nonsynonymous
Seed Coat Color (a*)	Chr07_1501734	7	1501734	C	C	0.000605	3.218	2.02	9.86	0.112	SIN_58233	4111	Intergenic
Seed Coat Color (a*)	Chr08_8528540	8	8528540	G	T	0.000143	3.846	21.59	10.86	0.09	SIN_56405	2165	Intronic
Plant Height	Chr12_26520138	12	26520138	T	G	0.000844	3.074	17.34	9.59	0.142	SIN_77379	2854	Upstream
Seed Coat Color (L*)	Chr07_3964542	7	3964542	C	G	0.000544	3.264	19.24	10.65	0.145	SIN_45176	3569	Intergenic
Seed Coat Color (b*)	Chr03_24941198	3	24941198	G	G	0.000317	3.499	11.97	-1.88	0.364	SIN_17607	0	Nonsynonymous
Seed Coat Color (a*)	Chr03_19253106	3	19253106	T	C	0.000484	3.315	18.51	-4.95	0.121	SIN_10822	3047	Intronic
Seed Coat Color (a*)	Chr13_10874679	13	10874679	A	A	0.000218	3.661	24.23	-9.81	0.355	SIN_58963	0	Nonsynonymous
Seed Coat Color (b*)	Chr03_27685042	3	27685042	T	A	0.000298	3.526	24.53	7.2	0.216	SIN_16114	114	Downstream
Plant Height	Chr07_17229288	7	17229288	C	C	0.000192	3.717	16.96	-5.35	0.055	SIN_74396	2249	Synonymous
Plant Height	Chr01_19019488	1	19019488	G	T	0.000460	3.337	9.44	7.15	0.235	SIN_72970	4514	Upstream
Seed Coat Color (L*)	Chr08_15095527	8	15095527	C	T	0.000361	3.443	4.29	-7.83	0.171	SIN_10677	4264	Synonymous
Plant Height	Chr07_13127866	7	13127866	A	T	0.000347	3.459	22.6	-11.34	0.418	SIN_14126	0	Nonsynonymous
Seed Coat Color (a*)	Chr07_12242906	7	12242906	T	A	0.000891	3.050	4.5	6.92	0.193	SIN_85422	3744	Intergenic
Seed Coat Color (b*)	Chr08_4591388	8	4591388	G	G	0.000297	3.528	5.13	-8.35	0.151	SIN_45051	566	Downstream
Plant Height	Chr01_26093303	1	26093303	G	A	0.000200	3.698	9.76	6.96	0.256	SIN_17973	1414	Intronic
Seed Coat Color (a*)	Chr02_19021928	2	19021928	C	T	0.000154	3.813	23.08	9.12	0.44	SIN_85627	2950	Downstream
Plant Height	Chr03_19496952	3	19496952	A	T	0.000007	5.130	8.61	-7.98	0.032	SIN_88609	3904	Downstream
Plant Height	Chr11_6413472	11	6413472	C	T	0.000319	3.496	7.86	8.8	0.029	SIN_31123	3191	Upstream
Plant Height	Chr12_13667440	12	13667440	C	T	0.000639	3.195	5.11	10.6	0.087	SIN_87717	0	Nonsynonymous
Plant Height	Chr04_7760374	4	7760374	A	G	0.000648	3.188	4.65	-10.6	0.233	SIN_70255	4344	Synonymous
Seed Coat Color (L*)	Chr03_8043294	3	8043294	A	T	0.000991	3.004	6.62	-7.08	0.19	SIN_10184	268	Synonymous
Seed Coat Color (a*)	Chr05_21127982	5	21127982	A	C	0.000917	3.038	2.48	6.72	0.08	SIN_61311	2178	Downstream
Seed Coat Color (L*)	Chr02_21997023	2	21997023	G	G	0.000143	3.846	9.21	4.29	0.066	SIN_49795	3668	Downstream
Plant Height	Chr07_11687847	7	11687847	G	A	0.000851	3.070	12.2	10.85	0.125	SIN_74585	3203	Intronic
Seed Coat Color (L*)	Chr07_13624090	7	13624090	C	T	0.000091	4.043	3.82	-3	0.202	SIN_59613	3828	Intergenic
Plant Height	Chr07_9517866	7	9517866	G	G	0.000432	3.365	23.98	3.8	0.239	SIN_36315	3031	Upstream
Seed Coat Color (b*)	Chr08_24483069	8	24483069	C	C	0.000502	3.299	17.58	-6.06	0.134	SIN_28641	2569	Intergenic
Seed Coat Color (a*)	Chr01_5562405	1	5562405	T	C	0.000946	3.024	19.76	-3.8	0.472	SIN_73539	3352	Intronic
Seed Coat Color (a*)	Chr12_17500461	12	17500461	G	T	0.000569	3.245	5.81	4.62	0.22	SIN_98170	1144	Downstream
Seed Coat Color (L*)	Chr07_12729795	7	12729795	C	C	0.000804	3.095	8.66	7.03	0.338	SIN_32910	2915	Intronic
Seed Coat Color (L*)	Chr12_20484892	12	20484892	A	C	0.000972	3.012	15.37	-3.04	0.289	SIN_34269	0	Nonsynonymous
Seed Coat Color (b*)	Chr02_17969743	2	17969743	C	C	0.000824	3.084	13.47	-6.96	0.456	SIN_46247	2155	Downstream
Seed Coat Color (a*)	Chr09_2314985	9	2314985	C	T	0.000221	3.655	19.54	-5.34	0.13	SIN_79078	1384	Intergenic
Seed Coat Color (b*)	Chr10_15674393	10	15674393	T	G	0.000213	3.671	22.64	-11.27	0.218	SIN_21365	0	Nonsynonymous
Plant Height	Chr08_29792529	8	29792529	T	C	0.000327	3.485	8.26	2.83	0.367	SIN_38459	1108	Intergenic
Plant Height	Chr07_23108457	7	23108457	G	C	0.000857	3.067	7.81	2.79	0.24	SIN_76093	575	Intronic
Seed Coat Color (a*)	Chr01_16425676	1	16425676	T	C	0.000669	3.175	11.92	-7.59	0.25	SIN_94436	3403	Intronic
Seed Coat Color (b*)	Chr01_25137408	1	25137408	T	C	0.000421	3.376	18.94	-7.04	0.426	SIN_85704	0	Nonsynonymous
Seed Coat Color (L*)	Chr01_12590449	1	12590449	A	A	0.000321	3.494	9.73	0.68	0.453	SIN_21116	921	Upstream
Plant Height	Chr03_25763286	3	25763286	G	T	0.000344	3.463	23.92	8.32	0.492	SIN_47645	1422	Intergenic
Seed Coat Color (b*)	Chr07_14482033	7	14482033	C	C	0.000620	3.207	4.37	0.26	0.277	SIN_87819	2960	Downstream
Seed Coat Color (b*)	Chr09_29731536	9	29731536	A	G	0.000007	5.161	7.92	-11.85	0.317	SIN_52401	1894	Intronic
Seed Coat Color (b*)	Chr11_5789452	11	5789452	G	T	0.000168	3.775	7.51	-8.3	0.493	SIN_15695	4705	Downstream
Seed Coat Color (b*)	Chr09_20203681	9	20203681	T	C	0.000803	3.095	17.22	0.37	0.236	SIN_47034	867	Intronic
Plant Height	Chr05_27412644	5	27412644	T	C	0.000167	3.776	13.53	-11.14	0.404	SIN_94383	4767	Synonymous
Seed Coat Color (a*)	Chr04_28633035	4	28633035	T	C	0.000837	3.077	22.51	-10.23	0.06	SIN_36781	2410	Upstream
Seed Coat Color (L*)	Chr13_12641301	13	12641301	C	T	0.000323	3.491	10.63	8.94	0.416	SIN_69290	3665	Intergenic
Seed Coat Color (b*)	Chr06_25065424	6	25065424	T	T	0.000964	3.016	8.92	11.3	0.292	SIN_58783	4049	Downstream
Plant Height	Chr09_12178311	9	12178311	T	C	0.000175	3.757	5.61	-3.67	0.231	SIN_54018	4074	Intronic
Seed Coat Color (L*)	Chr07_25293572	7	25293572	G	G	0.000042	4.375	9.9	-6.18	0.496	SIN_99040	571	Intronic
Seed Coat Color (L*)	Chr11_20748167	11	20748167	A	T	0.000815	3.089	15.86	11.64	0.059	SIN_21523	1232	Upstream
Seed Coat Color (L*)	Chr10_1389053	10	1389053	T	T	0.000256	3.591	6.18	4.25	0.214	SIN_91583	4816	Upstream
Plant Height	Chr11_7555853	11	7555853	A	C	0.000120	3.920	14.11	-4.66	0.144	SIN_74035	3177	Synonymous
Seed Coat Color (L*)	Chr01_18007690	1	18007690	A	G	0.000891	3.050	19.06	-9.18	0.475	SIN_89750	3328	Upstream
Seed Coat Color (b*)	Chr13_8717477	13	8717477	A	T	0.000664	3.178	8.45	10.57	0.108	SIN_49906	948	Downstream
Seed Coat Color (b*)	Chr03_15745554	3	15745554	G	A	0.000040	4.394	4.95	4.75	0.394	SIN_94274	4619	Downstream
Plant Height	Chr08_23881739	8	23881739	T	C	0.000154	3.812	21.99	0.32	0.218	SIN_27291	0	Nonsynonymous
Seed Coat Color (a*)	Chr05_17835239	5	17835239	A	C	0.000741	3.130	24.64	6.7	0.126	SIN_64732	1783	Downstream
Plant Height	Chr11_26610228	11	26610228	T	G	0.000886	3.053	23.06	-0.99	0.162	SIN_35095	1054	Intronic
Plant Height	Chr10_11427964	10	11427964	C	C	0.000484	3.315	7.69	-7.43	0.402	SIN_93946	4755	Synonymous
Seed Coat Color (a*)	Chr01_13035904	1	13035904	G	C	0.000966	3.015	24.75	-11.62	0.28	SIN_70276	0	Nonsynonymous
Plant Height	Chr08_5566837	8	5566837	C	A	0.000419	3.378	20.48	-2.06	0.052	SIN_31171	1198	Downstream
Seed Coat Color (b*)	Chr04_12830240	4	12830240	G	G	0.000937	3.028	14.35	11.83	0.387	SIN_11503	0	Nonsynonymous
Seed Coat Color (b*)	Chr12_13594975	12	13594975	A	T	0.000319	3.496	17.67	-0.32	0.064	SIN_71011	727	Intergenic
Plant Height	Chr06_4076228	6	4076228	G	G	0.000522	3.283	19.76	1.13	0.376	SIN_72114	4213	Intronic
Seed Coat Color (a*)	Chr08_7273663	8	7273663	C	G	0.000035	4.458	2.01	11.83	0.381	SIN_39535	4491	Synonymous
Seed Coat Color (a*)	Chr01_10976002	1	10976002	G	G	0.000713	3.147	15.7	-1.98	0.325	SIN_73036	4388	Synonymous
Seed Coat Color (b*)	Chr01_3053709	1	3053709	T	A	0.000646	3.190	21.13	3.5	0.03	SIN_41805	868	Upstream
Plant Height	Chr07_17056635	7	17056635	C	T	0.000315	3.501	3.59	-9.72	0.059	SIN_90212	3746	Intronic
Plant Height	Chr11_12466747	11	12466747	C	C	0.000040	4.400	17.97	-3.59	0.437	SIN_28510	1989	Downstream
Plant Height	Chr13_15880628	13	15880628	T	C	0.000929	3.032	21.01	-6.21	0.286	SIN_94037	1844	Downstream
Seed Coat Color (a*)	Chr09_7701987	9	7701987	C	A	0.000452	3.345	11.27	2.36	0.409	SIN_11627	0	Nonsynonymous
Plant Height	Chr05_12113868	5	12113868	C	C	0.000576	3.240	18.82	-7.75	0.295	SIN_52451	3169	Downstream
Plant Height	Chr12_2756426	12	2756426	G	T	0.000385	3.414	17.61	2.04	0.151	SIN_71948	2577	Intronic
Seed Coat Color (b*)	Chr12_21392986	12	21392986	G	G	0.000385	3.414	3.81	8.08	0.304	SIN_33757	3504	Upstream
Seed Coat Color (L*)	Chr09_14065491	9	14065491	T	A	0.000196	3.709	18.44	-2.87	0.071	SIN_99818	85	Upstream
Seed Coat Color (L*)	Chr11_25509371	11	25509371	G	C	0.000495	3.305	10.02	9.87	0.245	SIN_77779	4987	Intronic
Seed Coat Color (b*)	Chr01_29675989	1	29675989	C	C	0.000897	3.047	18.28	1.56	0.107	SIN_37616	3183	Intronic
Seed Coat Color (b*)	Chr10_25827791	10	25827791	T	G	0.000987	3.006	16.46	11.4	0.059	SIN_49562	1909	Upstream
Plant Height	Chr13_4010684	13	4010684	A	G	0.000765	3.116	3.92	-9.57	0.241	SIN_49441	2742	Downstream
Seed Coat Color (b*)	Chr11_3126250	11	3126250	C	T	0.000980	3.009	5.18	9.56	0.207	SIN_58455	0	Nonsynonymous
Seed Coat Color (a*)	Chr08_17986371	8	17986371	G	T	0.000626	3.204	15.43	-1.19	0.4	SIN_22515	4216	Upstream
Seed Coat Color (a*)	Chr08_3553577	8	3553577	C	G	0.000189	3.725	4.14	-0.32	0.023	SIN_91119	4374	Intronic
Plant Height	Chr03_2225117	3	2225117	C	C	0.000869	3.061	10.95	3.79	0.383	SIN_75777	3924	Intronic
Seed Coat Color (a*)	Chr03_1214317	3	1214317	T	C	0.000853	3.069	21.55	6.56	0.023	SIN_36659	2262	Intergenic
Plant Height	Chr03_6632572	3	6632572	G	C	0.000456	3.341	22.79	-10.16	0.426	SIN_62497	1486	Intergenic
Plant Height	Chr11_395963	11	395963	T	A	0.000590	3.229	3.55	-3.27	0.238	SIN_86269	1244	Synonymous
Seed Coat Color (a*)	Chr10_8444660	10	8444660	A	T	0.000543	3.265	24.43	6.3	0.357	SIN_86004	860	Intronic
Seed Coat Color (b*)	Chr03_28039240	3	28039240	T	A	0.000606	3.218	13.51	0.38	0.177	SIN_99242	2192	Synonymous
Seed Coat Color (b*)	Chr04_448160	4	448160	T	A	0.000731	3.136	15.08	-4.14	0.174	SIN_42901	326	Downstream
Plant Height	Chr12_7232617	12	7232617	T	T	0.000717	3.145	14.35	8.53	0.382	SIN_38075	0	Nonsynonymous
Seed Coat Color (b*)	Chr13_23540503	13	23540503	C	G	0.000817	3.088	20.01	2.52	0.056	SIN_35151	3961	Intronic
Seed Coat Color (a*)	Chr09_6625061	9	6625061	T	G	0.000166	3.781	7.57	-4.76	0.28	SIN_75615	740	Downstream
Seed Coat Color (L*)	Chr13_6166849	13	6166849	T	A	0.000547	3.262	21.81	9.04	0.203	SIN_19883	0	Nonsynonymous
Plant Height	Chr07_29527998	7	29527998	C	C	0.000109	3.964	22.75	5.42	0.18	SIN_68597	746	Intronic
Seed Coat Color (L*)	Chr12_19291275	12	19291275	T	C	0.000690	3.161	4.18	-2.36	0.452	SIN_29985	2093	Intergenic
Seed Coat Color (b*)	Chr02_14385066	2	14385066	C	T	0.000838	3.077	17.14	2.56	0.119	SIN_58868	0	Nonsynonymous
Seed Coat Color (b*)	Chr01_776576	1	776576	G	G	0.000673	3.172	15.19	7.28	0.483	SIN_28088	959	Intronic
Plant Height	Chr10_15697110	10	15697110	A	A	0.000613	3.213	9.06	-9.15	0.156	SIN_46030	1670	Intronic
Seed Coat Color (a*)	Chr10_2911539	10	2911539	C	A	0.000302	3.520	21.97	6.45	0.333	SIN_69199	0	Nonsynonymous
Seed Coat Color (b*)	Chr01_5185824	1	5185824	C	G	0.000892	3.050	23.7	-5.71	0.138	SIN_13527	0	Nonsynonymous
Seed Coat Color (L*)	Chr12_24404076	12	24404076	A	G	0.000415	3.382	21.34	-2.75	0.321	SIN_20534	163	Intergenic
Seed Coat Color (L*)	Chr03_9510884	3	9510884	G	A	0.000954	3.021	19.56	-7.28	0.311	SIN_27457	2498	Intronic
Seed Coat Color (L*)	Chr08_1747931	8	1747931	T	A	0.000970	3.013	9.7	-3.93	0.052	SIN_10193	2471	Synonymous
Seed Coat Color (L*)	Chr13_17711926	13	17711926	T	C	0.000247	3.608	9.18	3.68	0.374	SIN_26708	490	Upstream
Seed Coat Color (a*)	Chr04_13964583	4	13964583	T	T	0.000726	3.139	6.28	8.84	0.055	SIN_83617	1376	Upstream
Plant Height	Chr02_14054730	2	14054730	C	C	0.000111	3.953	23.44	7.12	0.472	SIN_57961	3355	Downstream
Seed Coat Color (a*)	Chr04_21266183	4	21266183	G	T	0.000905	3.043	19.91	10.28	0.178	SIN_85729	4200	Upstream
Seed Coat Color (L*)	Chr12_17274560	12	17274560	G	G	0.000132	3.881	23.59	0.26	0.153	SIN_36525	4099	Intergenic
Plant Height	Chr05_4240990	5	4240990	A	A	0.000128	3.893	2.41	11.85	0.081	SIN_21891	3096	Intergenic
Seed Coat Color (L*)	Chr07_8853212	7	8853212	G	T	0.000835	3.079	18.41	-0.9	0.115	SIN_19467	1346	Intronic
Seed Coat Color (L*)	Chr12_1932245	12	1932245	C	C	0.000192	3.717	21.21	10.27	0.388	SIN_78447	1150	Intronic
Seed Coat Color (b*)	Chr02_14143555	2	14143555	A	A	0.000468	3.330	12.48	-8.28	0.222	SIN_11517	3832	Intergenic
Plant Height	Chr07_3204701	7	3204701	A	G	0.000203	3.692	5.91	-9.66	0.161	SIN_90930	1928	Upstream
Seed Coat Color (L*)	Chr03_2167714	3	2167714	C	A	0.000634	3.198	22.24	-4.52	0.465	SIN_66328	3017	Intergenic
Seed Coat Color (b*)	Chr13_19124330	13	19124330	A	G	0.000703	3.153	14.6	-8.07	0.294	SIN_45010	3493	Upstream
Seed Coat Color (b*)	Chr09_15592781	9	15592781	C	G	0.000418	3.379	5.16	1.89	0.351	SIN_77875	1949	Intergenic
Seed Coat Color (b*)	Chr01_20476300	1	20476300	G	G	0.000734	3.134	13.21	0.56	0.142	SIN_19619	1637	Upstream
Seed Coat Color (L*)	Chr08_20871790	8	20871790	G	A	0.000107	3.971	2.24	9.23	0.472	SIN_35620	1332	Synonymous
Seed Coat Color (b*)	Chr04_18918905	4	18918905	A	T	0.000858	3.067	17.8	3.93	0.098	SIN_72961	1721	Upstream
Seed Coat Color (b*)	Chr12_9382561	12	9382561	G	G	0.000730	3.136	15.09	-6.83	0.239	SIN_15017	979	Synonymous
Seed Coat Color (a*)	Chr12_10234486	12	10234486	G	C	0.000156	3.808	16.01	-2.58	0.432	SIN_24065	2446	Synonymous
Seed Coat Color (L*)	Chr13_14061156	13	14061156	A	A	0.000208	3.682	4.59	6.86	0.039	SIN_94173	2830	Synonymous
Seed Coat Color (L*)	Chr04_16280194	4	16280194	C	C	0.000361	3.443	22.1	-4.22	0.311	SIN_73717	4208	Synonymous
Seed Coat Color (b*)	Chr12_20909028	12	20909028	T	T	0.000653	3.185	16.8	11.13	0.199	SIN_48616	4898	Intergenic
Seed Coat Color (a*)	Chr01_1005456	1	1005456	G	C	0.000703	3.153	4.1	-11.79	0.262	SIN_85983	438	Synonymous
Seed Coat Color (b*)	Chr09_16738997	9	16738997	A	C	0.000935	3.029	9.88	-7.49	0.41	SIN_27963	2176	Upstream
Seed Coat Color (L*)	Chr06_5638698	6	5638698	G	C	0.000338	3.472	16.65	-11.86	0.422	SIN_62776	0	Nonsynonymous
Seed Coat Color (a*)	Chr05_7700985	5	7700985	C	C	0.000406	3.392	24.91	-1.92	0.102	SIN_28504	4957	Intergenic
Seed Coat Color (a*)	Chr05_900001	5	900001	A	A	0.000702	3.153	7.94	9.63	0.049	SIN_84707	1070	Intronic
Seed Coat Color (b*)	Chr11_9218581	11	9218581	G	T	0.000364	3.439	6.42	-7.84	0.152	SIN_10372	1425	Intergenic
Seed Coat Color (a*)	Chr04_22860654	4	22860654	T	A	0.000681	3.167	20.43	-1.51	0.146	SIN_82653	3498	Intergenic
Plant Height	Chr11_19721449	11	19721449	A	A	0.000558	3.254	11.18	-8.66	0.472	SIN_78099	0	Nonsynonymous
Seed Coat Color (L*)	Chr06_4433864	6	4433864	G	G	0.000145	3.840	4.14	-2.54	0.14	SIN_84361	3543	Downstream
Seed Coat Color (a*)	Chr09_23313327	9	23313327	T	T	0.000413	3.384	24.61	-8.03	0.426	SIN_22948	3314	Synonymous
Seed Coat Color (a*)	Chr03_29795055	3	29795055	T	C	0.000037	4.434	20.48	-11.77	0.088	SIN_43049	922	Synonymous
Seed Coat Color (a*)	Chr05_5835240	5	5835240	C	A	0.000802	3.096	3.43	2.62	0.427	SIN_76465	3802	Upstream
Plant Height	Chr01_26099279	1	26099279	G	G	0.000939	3.027	9.7	-9.19	0.349	SIN_72196	2218	Synonymous
Seed Coat Color (b*)	Chr01_29752131	1	29752131	A	A	0.000880	3.055	23.79	2.27	0.466	SIN_85119	0	Nonsynonymous
Seed Coat Color (b*)	Chr10_7080911	10	7080911	C	T	0.000404	3.394	7.75	9.82	0.289	SIN_55202	1472	Synonymous
Seed Coat Color (L*)	Chr09_10993796	9	10993796	G	C	0.000194	3.713	11.54	-8.98	0.421	SIN_68595	1586	Upstream
Seed Coat Color (L*)	Chr03_25098465	3	25098465	C	T	0.000396	3.402	8.33	-11.02	0.487	SIN_79467	0	Nonsynonymous
Seed Coat Color (L*)	Chr02_12296726	2	12296726	A	T	0.000266	3.575	5.42	6.24	0.362	SIN_26693	0	Nonsynonymous
Seed Coat Color (a*)	Chr09_8319341	9	8319341	T	A	0.000948	3.023	2.23	2.12	0.488	SIN_72395	3364	Synonymous
Seed Coat Color (L*)	Chr08_21428143	8	21428143	G	A	0.000618	3.209	4.19	7.35	0.032	SIN_94081	2770	Intergenic
Seed Coat Color (a*)	Chr03_22376887	3	22376887	C	T	0.000495	3.306	10.14	6.45	0.04	SIN_47139	1144	Intronic
Seed Coat Color (L*)	Chr12_29442668	12	29442668	G	G	0.000549	3.260	22.59	-7.51	0.499	SIN_86047	2583	Intergenic
Seed Coat Color (b*)	Chr13_21177609	13	21177609	A	C	0.000145	3.838	8.14	-0.42	0.273	SIN_82365	1916	Downstream
Seed Coat Color (b*)	Chr12_11171873	12	11171873	A	G	0.000913	3.039	9.76	1.94	0.091	SIN_86574	3806	Upstream
Seed Coat Color (L*)	Chr10_9634094	10	9634094	G	G	0.000108	3.969	19.99	-2.19	0.313	SIN_29939	0	Nonsynonymous
Seed Coat Color (L*)	Chr11_14120697	11	14120697	C	T	0.000358	3.446	23.36	3.68	0.168	SIN_80393	3622	Intergenic
Plant Height	Chr09_27608946	9	27608946	T	C	0.000384	3.416	5.66	7.61	0.146	SIN_23558	0	Nonsynonymous
Plant Height	Chr10_5365536	10	5365536	T	C	0.000806	3.093	2.15	2.33	0.057	SIN_14907	4460	Downstream
Seed Coat Color (L*)	Chr05_7418728	5	7418728	T	C	0.000274	3.562	15.14	6.87	0.075	SIN_92146	2210	Intergenic
Seed Coat Color (L*)	Chr03_11239314	3	11239314	A	G	0.000523	3.282	6.81	-5.36	0.415	SIN_71585	0	Nonsynonymous
Seed Coat Color (L*)	Chr11_25490798	11	25490798	T	C	0.000810	3.091	24.69	1.69	0.213	SIN_64735	2331	Intronic
Seed Coat Color (L*)	Chr06_4266206	6	4266206	G	T	0.000945	3.024	23.49	-3.74	0.328	SIN_98327	2000	Intergenic
Seed Coat Color (a*)	Chr08_14958445	8	14958445	C	T	0.000367	3.436	2.33	-6.4	0.275	SIN_50154	1095	Intergenic
Plant Height	Chr05_17928508	5	17928508	C	C	0.000413	3.385	11.28	11.32	0.067	SIN_73376	214	Downstream
Seed Coat Color (L*)	Chr05_777050	5	777050	A	G	0.000053	4.278	21.33	4.56	0.05	SIN_29968	0	Nonsynonymous
Seed Coat Color (b*)	Chr04_27023508	4	27023508	C	G	0.000287	3.542	5.17	-9.21	0.123	SIN_22476	2191	Synonymous
Plant Height	Chr09_13875482	9	13875482	A	A	0.000596	3.225	19.53	5.57	0.232	SIN_40858	2569	Downstream
Seed Coat Color (a*)	Chr09_474852	9	474852	T	A	0.000365	3.438	14.59	7.95	0.059	SIN_52591	4260	Downstream
Seed Coat Color (b*)	Chr02_11350033	2	11350033	C	C	0.000065	4.188	7.22	-1.19	0.297	SIN_49393	3137	Intergenic
Plant Height	Chr01_21028007	1	21028007	T	C	0.000033	4.485	15.7	4.87	0.204	SIN_57146	1303	Intronic
Seed Coat Color (L*)	Chr11_23030669	11	23030669	A	G	0.000047	4.325	9.04	9.89	0.492	SIN_93252	0	Nonsynonymous
Seed Coat Color (L*)	Chr07_21736070	7	21736070	G	A	0.000262	3.581	4.15	11.97	0.262	SIN_34516	0	Nonsynonymous
Seed Coat Color (a*)	Chr09_7980111	9	7980111	G	G	0.000567	3.247	12.78	1.2	0.052	SIN_43479	1662	Synonymous
Seed Coat Color (L*)	Chr01_22914759	1	22914759	A	A	0.000443	3.353	6.91	3.05	0.232	SIN_16293	0	Nonsynonymous
Seed Coat Color (L*)	Chr09_8838623	9	8838623	T	T	0.000450	3.347	12	-2.54	0.116	SIN_74320	0	Nonsynonymous
Seed Coat Color (L*)	Chr08_14806729	8	14806729	C	G	0.000749	3.126	12.9	5.98	0.109	SIN_27746	1348	Downstream
Seed Coat Color (b*)	Chr02_5427679	2	5427679	G	G	0.000223	3.651	5.04	-5.49	0.173	SIN_17270	0	Nonsynonymous
Seed Coat Color (L*)	Chr03_1790705	3	1790705	A	T	0.000929	3.032	21.51	-3.36	0.137	SIN_19397	2080	Upstream
Seed Coat Color (b*)	Chr05_25899512	5	25899512	C	T	0.000025	4.602	3.33	3.85	0.059	SIN_55707	1995	Synonymous
Seed Coat Color (b*)	Chr13_17712165	13	17712165	G	C	0.000848	3.072	6.53	7.9	0.418	SIN_28877	996	Downstream
Seed Coat Color (L*)	Chr11_14395063	11	14395063	C	G	0.000677	3.170	22.77	10.31	0.37	SIN_88662	1735	Downstream
Plant Height	Chr04_25973833	4	25973833	C	G	0.000158	3.802	2.28	-8.46	0.473	SIN_90475	2056	Downstream
Seed Coat Color (a*)	Chr01_6113485	1	6113485	C	G	0.000145	3.839	5.62	9.2	0.312	SIN_65169	0	Nonsynonymous
Seed Coat Color (b*)	Chr04_7133411	4	7133411	T	G	0.000048	4.316	12.64	6.46	0.016	SIN_12598	0	Nonsynonymous
Plant Height	Chr09_22679080	9	22679080	C	G	0.000371	3.430	16.42	-9.49	0.126	SIN_20328	0	Nonsynonymous
Seed Coat Color (L*)	Chr07_8306901	7	8306901	T	G	0.000515	3.289	9.43	6.58	0.02	SIN_35716	2884	Upstream
Seed Coat Color (a*)	Chr12_26363610	12	26363610	A	G	0.000596	3.225	15.62	-8.04	0.111	SIN_54648	2835	Synonymous
Seed Coat Color (a*)	Chr11_9170323	11	9170323	G	T	0.000401	3.396	5.68	4.37	0.4	SIN_91373	3938	Downstream
Plant Height	Chr02_20808621	2	20808621	G	C	0.000101	3.995	16.7	-6.27	0.053	SIN_97155	4318	Upstream
Seed Coat Color (b*)	Chr10_24632208	10	24632208	G	C	0.000355	3.450	9.82	-3.8	0.036	SIN_20465	3732	Intergenic
Seed Coat Color (b*)	Chr13_21760363	13	21760363	T	G	0.000568	3.245	16.47	-5.16	0.239	SIN_50992	3573	Downstream
Seed Coat Color (a*)	Chr12_24449117	12	24449117	T	G	0.000851	3.070	16.04	-5.41	0.301	SIN_79182	1444	Downstream
Plant Height	Chr05_2412711	5	2412711	A	T	0.000416	3.381	19.44	-2.68	0.349	SIN_21874	226	Intronic
Seed Coat Color (L*)	Chr09_11437486	9	11437486	C	A	0.000240	3.620	12.87	6.36	0.305	SIN_33800	0	Nonsynonymous
Plant Height	Chr05_5008429	5	5008429	A	A	0.000847	3.072	11.44	11.62	0.139	SIN_28166	921	Downstream
Plant Height	Chr12_9551977	12	9551977	A	A	0.000450	3.347	3.48	4.53	0.092	SIN_64075	0	Nonsynonymous
Seed Coat Color (b*)	Chr04_10759621	4	10759621	G	T	0.000910	3.041	3.58	-7.41	0.445	SIN_82095	2426	Synonymous
Plant Height	Chr04_3120496	4	3120496	T	G	0.000422	3.375	6.52	11.59	0.18	SIN_50324	914	Synonymous
Seed Coat Color (L*)	Chr09_18635566	9	18635566	C	T	0.000119	3.926	10.44	-2.48	0.462	SIN_32626	4897	Downstream
Plant Height	Chr05_3147018	5	3147018	T	T	0.000599	3.223	2.78	4.04	0.432	SIN_91163	2628	Downstream
Seed Coat Color (b*)	Chr05_14970152	5	14970152	A	G	0.000790	3.102	24.56	-4.53	0.128	SIN_75637	4560	Upstream
Seed Coat Color (b*)	Chr13_28013342	13	28013342	C	C	0.000741	3.130	22.16	-2.27	0.312	SIN_85558	3123	Synonymous
Seed Coat Color (b*)	Chr05_18645253	5	18645253	G	T	0.000938	3.028	24.65	3.81	0.409	SIN_98592	0	Nonsynonymous
Seed Coat Color (a*)	Chr05_27426336	5	27426336	A	T	0.000103	3.986	17.81	7.1	0.362	SIN_50420	4041	Downstream
Plant Height	Chr11_27965509	11	27965509	C	T	0.000950	3.022	15.21	-6.59	0.284	SIN_47580	702	Downstream
Seed Coat Color (a*)	Chr11_23584623	11	23584623	C	A	0.000218	3.662	14.55	-11.31	0.342	SIN_62466	1064	Intronic
Seed Coat Color (a*)	Chr13_27676493	13	27676493	C	T	0.000496	3.305	14.1	0.93	0.291	SIN_73014	3634	Synonymous
Seed Coat Color (L*)	Chr04_6361939	4	6361939	C	T	0.000880	3.055	12.17	-5.48	0.268	SIN_97909	4051	Intergenic
Plant Height	Chr10_13688406	10	13688406	C	C	0.000332	3.479	11.84	2.89	0.192	SIN_25854	2613	Synonymous
Plant Height	Chr02_27132851	2	27132851	C	T	0.000321	3.494	22.01	-9.39	0.204	SIN_51714	4772	Intronic
Seed Coat Color (a*)	Chr03_17719721	3	17719721	T	G	0.000597	3.224	12.21	10.55	0.082	SIN_59347	1793	Synonymous
Seed Coat Color (a*)	Chr09_24506985	9	24506985	T	A	0.000111	3.954	12.99	-3.99	0.387	SIN_54877	3981	Intergenic
Seed Coat Color (a*)	Chr01_23019108	1	23019108	G	C	0.000992	3.004	23.19	2.14	0.415	SIN_51259	2935	Intronic
Seed Coat Color (b*)	Chr06_24371116	6	24371116	C	C	0.000413	3.384	22.04	6.73	0.433	SIN_85863	2310	Downstream
Plant Height	Chr03_8002572	3	8002572	G	C	0.000139	3.857	20.42	5.73	0.094	SIN_73395	631	Intronic
Seed Coat Color (L*)	Chr12_2113805	12	2113805	G	G	0.000872	3.059	14.01	-0.82	0.144	SIN_18035	3462	Upstream
Plant Height	Chr01_29278713	1	29278713	G	T	0.000052	4.282	14.4	-11	0.404	SIN_72921	2450	Intronic
Seed Coat Color (a*)	Chr12_2807575	12	2807575	T	T	0.000877	3.057	4.11	1.78	0.018	SIN_70160	4898	Downstream
Seed Coat Color (L*)	Chr05_21040169	5	21040169	G	G	0.000278	3.556	15.12	-1.02	0.121	SIN_42713	380	Upstream
Seed Coat Color (b*)	Chr03_10174317	3	10174317	C	G	0.000401	3.397	14.57	-8.22	0.5	SIN_62615	672	Intergenic
Seed Coat Color (L*)	Chr10_24438697	10	24438697	G	C	0.000282	3.550	10.41	-1.74	0.447	SIN_41998	2184	Upstream
Seed Coat Color (b*)	Chr06_12594157	6	12594157	G	C	0.000036	4.446	21.07	-2.68	0.299	SIN_26171	3401	Upstream
Plant Height	Chr03_20942332	3	20942332	G	T	0.000953	3.021	12.95	-10.69	0.316	SIN_56919	1371	Synonymous
Plant Height	Chr13_17400213	13	17400213	A	A	0.000087	4.060	9.61	7.44	0.088	SIN_35100	429	Synonymous
Seed Coat Color (a*)	Chr09_23930417	9	23930417	C	T	0.000018	4.753	21.46	7.81	0.093	SIN_12161	1960	Downstream
Seed Coat Color (L*)	Chr05_19915393	5	19915393	C	A	0.000753	3.123	14.47	9.4	0.365	SIN_64720	4039	Upstream
Seed Coat Color (L*)	Chr13_17287634	13	17287634	T	C	0.000728	3.138	14.01	6.06	0.184	SIN_16091	1049	Downstream
Plant Height	Chr12_5562365	12	5562365	C	G	0.000342	3.466	14.05	9.81	0.421	SIN_37404	2622	Downstream
Seed Coat Color (L*)	Chr12_6418568	12	6418568	G	A	0.000000	6.302	6.14	6.82	0.212	SIN_50053	3672	Upstream
Plant Height	Chr10_25081238	10	25081238	A	T	0.000018	4.742	23.13	-9.76	0.229	SIN_66469	661	Synonymous
Seed Coat Color (L*)	Chr09_12151124	9	12151124	C	T	0.000171	3.767	15.25	10.91	0.341	SIN_77300	0	Nonsynonymous
Seed Coat Color (b*)	Chr06_14045588	6	14045588	A	G	0.000604	3.219	12.18	1.65	0.076	SIN_84170	1958	Downstream
Plant Height	Chr10_6364565	10	6364565	A	T	0.000252	3.599	17.46	-3.48	0.238	SIN_28696	798	Downstream
Seed Coat Color (a*)	Chr02_5845985	2	5845985	C	T	0.000281	3.551	11.18	0.91	0.078	SIN_75692	4668	Intergenic
Seed Coat Color (b*)	Chr12_20044758	12	20044758	A	C	0.000963	3.016	13.96	-9.56	0.475	SIN_93756	2090	Intronic
Seed Coat Color (b*)	Chr06_11586355	6	11586355	A	A	0.000900	3.046	18.82	-7.01	0.196	SIN_11270	2387	Upstream
Seed Coat Color (a*)	Chr10_23999603	10	23999603	A	A	0.000127	3.898	22.53	4.92	0.478	SIN_81593	2903	Intronic
Seed Coat Color (L*)	Chr10_22430183	10	22430183	A	T	0.000609	3.216	7.3	-3.5	0.079	SIN_75557	371	Intronic
Seed Coat Color (b*)	Chr12_14564882	12	14564882	C	T	0.000246	3.609	21.34	-11.89	0.097	SIN_39464	2438	Downstream
Plant Height	Chr05_5421556	5	5421556	G	T	0.000022	4.661	14.15	-5.42	0.336	SIN_69326	260	Downstream
Plant Height	Chr05_23527537	5	23527537	A	C	0.000167	3.778	19.93	-3.16	0.216	SIN_12589	1830	Upstream
Seed Coat Color (a*)	Chr04_3716819	4	3716819	T	A	0.000101	3.997	10.97	2.11	0.23	SIN_31595	761	Upstream
Plant Height	Chr11_17360439	11	17360439	A	G	0.000803	3.095	7.78	-1.01	0.395	SIN_27353	0	Nonsynonymous
Seed Coat Color (L*)	Chr08_29651275	8	29651275	C	C	0.000034	4.465	20.06	2.29	0.286	SIN_82268	1802	Intronic
Seed Coat Color (b*)	Chr05_1279574	5	1279574	T	G	0.000039	4.414	19	2.39	0.314	SIN_89465	2940	Downstream
Seed Coat Color (a*)	Chr09_28722558	9	28722558	T	G	0.000604	3.219	11.96	8.76	0.182	SIN_52626	4319	Intergenic
Seed Coat Color (a*)	Chr04_27759540	4	27759540	C	A	0.000928	3.033	2.8	-4.98	0.284	SIN_98139	1184	Intergenic
Seed Coat Color (a*)	Chr03_24140081	3	24140081	C	G	0.000008	5.112	9.39	-11.04	0.101	SIN_95337	0	Nonsynonymous
Seed Coat Color (L*)	Chr10_29607739	10	29607739	A	G	0.000729	3.137	12.54	8.36	0.062	SIN_96603	3054	Intronic
Plant Height	Chr02_1768541	2	1768541	A	G	0.000368	3.434	4.58	8.83	0.423	SIN_30024	1861	Upstream
Plant Height	Chr12_7833359	12	7833359	C	G	0.000435	3.361	13.25	-7.66	0.373	SIN_54111	3961	Upstream
Seed Coat Color (L*)	Chr10_7847868	10	7847868	A	C	0.000375	3.426	9.76	-11.17	0.336	SIN_33198	3865	Downstream
Plant Height	Chr12_14705870	12	14705870	G	A	0.000622	3.206	5.16	-2.83	0.198	SIN_18714	2476	Upstream
Seed Coat Color (b*)	Chr09_5428249	9	5428249	C	T	0.000125	3.902	8.11	4.8	0.047	SIN_26274	4892	Intergenic
Seed Coat Color (L*)	Chr02_17042885	2	17042885	T	T	0.000116	3.937	8.93	-1.02	0.089	SIN_50081	926	Synonymous
Seed Coat Color (a*)	Chr07_9995144	7	9995144	C	A	0.000336	3.473	8.69	-9.44	0.364	SIN_64525	1931	Intronic
Seed Coat Color (L*)	Chr01_17406835	1	17406835	G	G	0.000093	4.033	16.1	9.01	0.397	SIN_33747	0	Nonsynonymous
Seed Coat Color (b*)	Chr12_11283647	12	11283647	C	C	0.000873	3.059	7.81	-11.86	0.299	SIN_39205	4387	Upstream
Seed Coat Color (a*)	Chr07_11346825	7	11346825	A	T	0.000991	3.004	7.4	-1.27	0.45	SIN_90455	0	Nonsynonymous
Seed Coat Color (a*)	Chr02_26483509	2	26483509	G	T	0.000965	3.016	19.28	9.78	0.485	SIN_34324	2596	Synonymous
Plant Height	Chr05_16312862	5	16312862	C	C	0.000528	3.277	19.27	-1.55	0.329	SIN_53616	1859	Intronic
Plant Height	Chr12_4196180	12	4196180	C	A	0.000797	3.099	3.04	-5.65	0.052	SIN_17696	4038	Intergenic
Plant Height	Chr01_18817467	1	18817467	C	T	0.000973	3.012	6.92	-0.09	0.019	SIN_58040	4599	Downstream
Plant Height	Chr08_22517780	8	22517780	T	C	0.000710	3.149	12.65	6.8	0.198	SIN_71622	1191	Downstream
Seed Coat Color (b*)	Chr06_1766516	6	1766516	G	C	0.000923	3.035	18.03	-1.66	0.359	SIN_80776	784	Intronic
Seed Coat Color (b*)	Chr10_28171271	10	28171271	C	C	0.000163	3.788	3.88	9.38	0.444	SIN_42683	1634	Upstream
Seed Coat Color (b*)	Chr06_27097787	6	27097787	A	T	0.000948	3.023	12.31	9.67	0.109	SIN_69329	1850	Intergenic
Plant Height	Chr05_21356541	5	21356541	G	C	0.000161	3.794	17.64	-3.72	0.444	SIN_74695	4914	Synonymous
Plant Height	Chr03_4954167	3	4954167	A	C	0.000057	4.245	11.79	11.99	0.35	SIN_66335	3342	Synonymous
Plant Height	Chr04_28854410	4	28854410	C	A	0.000981	3.008	24.14	5.99	0.274	SIN_70033	1420	Synonymous
Seed Coat Color (a*)	Chr04_14545211	4	14545211	C	G	0.000989	3.005	8.97	10.65	0.038	SIN_54104	2031	Synonymous
Seed Coat Color (a*)	Chr04_3016264	4	3016264	T	G	0.000107	3.969	20.9	11.86	0.104	SIN_39277	4300	Upstream
Seed Coat Color (L*)	Chr10_24357807	10	24357807	T	G	0.000411	3.386	3.13	-8.54	0.423	SIN_81479	99	Upstream
Plant Height	Chr12_7346922	12	7346922	A	A	0.000636	3.197	15.27	-6.5	0.074	SIN_41688	295	Downstream
Seed Coat Color (L*)	Chr13_6766571	13	6766571	A	A	0.000851	3.070	4.83	3.13	0.025	SIN_89212	287	Intergenic
Plant Height	Chr13_5037755	13	5037755	G	C	0.000372	3.430	17.75	8.22	0.122	SIN_21076	3000	Intronic
Plant Height	Chr04_16079418	4	16079418	G	T	0.000916	3.038	24.04	9.91	0.292	SIN_97673	3747	Synonymous
Seed Coat Color (a*)	Chr12_21211683	12	21211683	T	A	0.000144	3.841	19.39	3.88	0.34	SIN_64229	4779	Synonymous
Seed Coat Color (b*)	Chr11_10376680	11	10376680	G	A	0.000033	4.483	11.31	-1.58	0.103	SIN_59532	2908	Downstream
Seed Coat Color (b*)	Chr10_15493510	10	15493510	A	G	0.000406	3.392	10.45	6	0.279	SIN_17193	3987	Synonymous
Seed Coat Color (a*)	Chr06_1327017	6	1327017	A	T	0.000528	3.277	21.31	11.38	0.065	SIN_67536	2421	Upstream
Seed Coat Color (L*)	Chr01_5144464	1	5144464	G	A	0.000920	3.036	15.01	-8.83	0.167	SIN_48676	3773	Intergenic
Seed Coat Color (a*)	Chr08_24520778	8	24520778	C	T	0.000894	3.049	16.67	-4.72	0.103	SIN_56543	0	Nonsynonymous
Seed Coat Color (L*)	Chr12_4705527	12	4705527	C	C	0.000433	3.364	3.37	8.14	0.029	SIN_54396	0	Nonsynonymous
Plant Height	Chr01_25909869	1	25909869	T	G	0.000864	3.064	3.95	0.45	0.392	SIN_51369	0	Nonsynonymous
Plant Height	Chr08_6507173	8	6507173	A	C	0.000164	3.784	3.41	4.8	0.211	SIN_66855	1835	Synonymous
Plant Height	Chr07_14569185	7	14569185	G	G	0.000212	3.673	5.68	-8.84	0.055	SIN_28243	4549	Downstream
Seed Coat Color (a*)	Chr09_18556063	9	18556063	C	G	0.000512	3.291	7.11	-9.32	0.37	SIN_80048	3610	Intergenic
Seed Coat Color (b*)	Chr08_3958045	8	3958045	T	A	0.000049	4.313	14.18	3.93	0.205	SIN_83182	4323	Downstream
Seed Coat Color (b*)	Chr04_1006567	4	1006567	T	A	0.000757	3.121	20.97	9.19	0.049	SIN_80701	433	Intergenic
Seed Coat Color (b*)	Chr01_22679483	1	22679483	G	G	0.000535	3.271	19.35	5.02	0.012	SIN_66777	4304	Synonymous
Seed Coat Color (a*)	Chr13_7905761	13	7905761	T	G	0.000144	3.842	9.2	-0.59	0.481	SIN_28942	89	Downstream
Seed Coat Color (a*)	Chr06_17168286	6	17168286	A	T	0.000511	3.292	23.99	-5.53	0.068	SIN_20560	1148	Upstream
Seed Coat Color (a*)	Chr11_262227	11	262227	G	T	0.000497	3.303	24.64	-11.3	0.116	SIN_40548	3166	Upstream
Seed Coat Color (a*)	Chr10_11353421	10	11353421	A	T	0.000639	3.194	14.96	-2.88	0.198	SIN_15174	1926	Intronic
Seed Coat Color (b*)	Chr11_8893119	11	8893119	T	C	0.000056	4.248	22.57	-9.05	0.473	SIN_98855	4317	Intergenic
Seed Coat Color (b*)	Chr05_25798185	5	25798185	A	T	0.000369	3.433	17.34	-0.52	0.027	SIN_76111	1677	Downstream
Seed Coat Color (b*)	Chr08_10566096	8	10566096	A	T	0.000807	3.093	14.46	2.06	0.217	SIN_27838	2065	Intergenic
Seed Coat Color (L*)	Chr11_1137573	11	1137573	T	G	0.000025	4.595	5.47	11.49	0.376	SIN_27479	3666	Synonymous
Plant Height	Chr01_17807800	1	17807800	T	C	0.000639	3.195	19.28	-7.34	0.365	SIN_85589	145	Intergenic
Seed Coat Color (a*)	Chr01_2276988	1	2276988	A	T	0.000341	3.467	2.41	2.6	0.482	SIN_18028	3255	Intronic
Seed Coat Color (b*)	Chr01_14426061	1	14426061	A	G	0.000675	3.170	21.76	-4.82	0.302	SIN_14157	334	Intronic
Seed Coat Color (L*)	Chr08_9136482	8	9136482	C	C	0.000292	3.534	7.27	-9.57	0.314	SIN_21095	0	Nonsynonymous
Plant Height	Chr11_19088644	11	19088644	T	T	0.000904	3.044	14.36	9.87	0.471	SIN_73861	3325	Downstream
Plant Height	Chr03_4338892	3	4338892	C	G	0.000301	3.521	8.5	9.59	0.153	SIN_42911	2413	Upstream
Seed Coat Color (a*)	Chr09_22738727	9	22738727	T	A	0.000846	3.073	23.29	2.02	0.41	SIN_34860	2051	Synonymous
Plant Height	Chr07_19839740	7	19839740	T	A	0.000173	3.761	17.26	-7.52	0.292	SIN_26863	0	Nonsynonymous
Seed Coat Color (b*)	Chr05_18260184	5	18260184	T	G	0.000981	3.009	12.55	10.97	0.048	SIN_72521	4197	Intergenic
Seed Coat Color (a*)	Chr07_13184937	7	13184937	G	A	0.000362	3.441	14.67	-11.45	0.054	SIN_23480	4694	Synonymous
Plant Height	Chr12_13241134	12	13241134	A	T	0.000504	3.298	18.13	11.5	0.378	SIN_53351	2099	Upstream
Plant Height	Chr02_5799147	2	5799147	A	G	0.000838	3.077	24.78	-10.23	0.068	SIN_46859	2279	Downstream
Seed Coat Color (L*)	Chr05_14331234	5	14331234	G	T	0.000076	4.119	24.13	-2.94	0.466	SIN_32344	0	Nonsynonymous
Seed Coat Color (b*)	Chr01_25014199	1	25014199	A	C	0.000150	3.823	5.98	-1.45	0.463	SIN_86597	4070	Synonymous
Seed Coat Color (L*)	Chr13_1087384	13	1087384	C	G	0.000338	3.471	4.63	-6.85	0.431	SIN_21949	0	Nonsynonymous
Seed Coat Color (L*)	Chr13_5498773	13	5498773	T	G	0.000389	3.410	17.45	-4.73	0.401	SIN_37838	1054	Downstream
Seed Coat Color (a*)	Chr06_17797256	6	17797256	T	G	0.000811	3.091	13.97	9.87	0.066	SIN_24008	1365	Intergenic
Seed Coat Color (a*)	Chr07_22668406	7	22668406	T	C	0.000225	3.648	20.16	-10.86	0.404	SIN_52219	4252	Synonymous
Seed Coat Color (L*)	Chr03_22445242	3	22445242	C	A	0.000810	3.091	24.99	1.66	0.367	SIN_87233	0	Nonsynonymous
Seed Coat Color (b*)	Chr04_3483779	4	3483779	A	C	0.000735	3.134	2.85	2.49	0.052	SIN_73896	4343	Intronic
Seed Coat Color (L*)	Chr12_26106230	12	26106230	G	T	0.000816	3.088	5.54	-2.09	0.049	SIN_17353	0	Nonsynonymous
Seed Coat Color (a*)	Chr02_16536073	2	16536073	G	C	0.000836	3.078	19.98	11.65	0.266	SIN_26529	4870	Downstream
Seed Coat Color (a*)	Chr08_6805584	8	6805584	A	T	0.000742	3.129	3.15	-8.26	0.387	SIN_97779	1553	Synonymous
Plant Height	Chr03_7037339	3	7037339	T	A	0.000181	3.742	23.32	6.96	0.279	SIN_90665	2090	Synonymous
Seed Coat Color (a*)	Chr04_8104050	4	8104050	C	A	0.000476	3.322	23.77	-3.76	0.052	SIN_33314	1721	Intergenic
Seed Coat Color (a*)	Chr04_13906112	4	13906112	G	C	0.000783	3.106	24.57	8.98	0.489	SIN_97724	0	Nonsynonymous
Plant Height	Chr02_22142968	2	22142968	C	C	0.000229	3.641	16.52	10.91	0.211	SIN_21125	1434	Intronic
Plant Height	Chr02_29284987	2	29284987	T	C	0.000812	3.091	5.31	-2.65	0.231	SIN_84350	2219	Upstream
Seed Coat Color (b*)	Chr05_9458094	5	9458094	T	T	0.000682	3.166	7.3	-2.87	0.395	SIN_88004	1744	Synonymous
Seed Coat Color (b*)	Chr12_11841012	12	11841012	C	G	0.000787	3.104	16.14	-8.22	0.07	SIN_26514	4164	Upstream
Seed Coat Color (a*)	Chr11_15982972	11	15982972	T	G	0.000105	3.978	24.93	-7.75	0.226	SIN_67568	1633	Upstream
Seed Coat Color (b*)	Chr05_15675167	5	15675167	T	A	0.000555	3.256	24.64	-7.91	0.285	SIN_24306	0	Nonsynonymous
Seed Coat Color (L*)	Chr09_8416065	9	8416065	A	A	0.000739	3.132	23.7	1.75	0.411	SIN_92348	63	Intronic
Seed Coat Color (L*)	Chr13_22509871	13	22509871	T	G	0.000551	3.259	2.4	9.42	0.293	SIN_50668	4656	Upstream
Seed Coat Color (L*)	Chr06_10544301	6	10544301	T	G	0.000095	4.023	12.6	-9.77	0.098	SIN_66216	3976	Downstream
Seed Coat Color (L*)	Chr12_11582778	12	11582778	T	C	0.000947	3.024	24.8	10.16	0.453	SIN_85631	4236	Synonymous
Seed Coat Color (L*)	Chr02_1417502	2	1417502	A	T	0.000633	3.198	3.94	0.33	0.263	SIN_46876	2238	Synonymous
Plant Height	Chr11_4043685	11	4043685	T	G	0.000507	3.295	19.46	0.22	0.285	SIN_36153	2372	Intronic
Seed Coat Color (b*)	Chr08_3710261	8	3710261	C	G	0.000354	3.451	24.84	6.02	0.398	SIN_78638	4564	Synonymous
Seed Coat Color (L*)	Chr10_5324491	10	5324491	T	C	0.000249	3.603	4.25	-10.85	0.282	SIN_13170	4141	Synonymous
Plant Height	Chr09_13326652	9	13326652	C	A	0.000511	3.292	6.1	0.63	0.427	SIN_16251	4772	Downstream
Plant Height	Chr01_17189575	1	17189575	G	G	0.000057	4.247	10.8	6.82	0.038	SIN_71333	1583	Synonymous
Seed Coat Color (a*)	Chr09_17634221	9	17634221	C	C	0.000941	3.026	4.69	-4.61	0.257	SIN_76603	2373	Downstream
Seed Coat Color (a*)	Chr11_10628789	11	10628789	T	T	0.000174	3.759	2.57	-6.2	0.373	SIN_91892	4153	Intronic
Seed Coat Color (b*)	Chr12_8868239	12	8868239	G	C	0.000315	3.501	22.57	-9.67	0.479	SIN_46805	645	Downstream
Seed Coat Color (a*)	Chr04_1798205	4	1798205	C	G	0.000827	3.083	2.55	4.83	0.178	SIN_68878	2676	Intergenic
Seed Coat Color (a*)	Chr04_17061163	4	17061163	C	T	0.000960	3.018	20.63	1.73	0.315	SIN_79290	0	Nonsynonymous
Seed Coat Color (b*)	Chr09_7118891	9	7118891	C	A	0.000517	3.287	6.16	9.56	0.346	SIN_22883	2256	Intergenic
Plant Height	Chr08_5970700	8	5970700	G	T	0.000736	3.133	5.07	10.05	0.216	SIN_71804	2348	Downstream
Seed Coat Color (L*)	Chr02_22695196	2	22695196	C	A	0.000937	3.028	24.32	2.1	0.429	SIN_49197	1855	Synonymous
Seed Coat Color (a*)	Chr02_3248213	2	3248213	A	A	0.000056	4.251	14.57	5.84	0.452	SIN_90846	0	Nonsynonymous
Seed Coat Color (b*)	Chr05_27602666	5	27602666	C	T	0.000002	5.621	17.61	-11.32	0.3	SIN_83418	3787	Intergenic
Plant Height	Chr07_15182522	7	15182522	C	T	0.000798	3.098	15.43	-11.8	0.27	SIN_31860	0	Nonsynonymous
Seed Coat Color (L*)	Chr02_919668	2	919668	C	T	0.000487	3.313	10.36	7.81	0.482	SIN_85580	3808	Synonymous
Seed Coat Color (a*)	Chr01_13037664	1	13037664	A	A	0.000709	3.149	2.98	-2.12	0.284	SIN_60030	2813	Synonymous
Seed Coat Color (L*)	Chr05_9422986	5	9422986	T	A	0.000394	3.404	19.12	-3.86	0.114	SIN_29762	1349	Downstream
Seed Coat Color (a*)	Chr13_245729	13	245729	A	T	0.000134	3.874	20.61	-6.6	0.384	SIN_98082	2822	Intronic
Seed Coat Color (b*)	Chr07_4740100	7	4740100	T	T	0.000059	4.231	15.53	8.61	0.366	SIN_77013	631	Upstream
Plant Height	Chr07_24460181	7	24460181	G	C	0.000904	3.044	15.15	-5.1	0.175	SIN_92409	0	Nonsynonymous
Seed Coat Color (L*)	Chr05_20776269	5	20776269	C	C	0.000830	3.081	16.05	-2.48	0.325	SIN_68659	3991	Synonymous
Seed Coat Color (a*)	Chr10_26778345	10	26778345	A	G	0.000810	3.091	13.65	1.45	0.397	SIN_49358	0	Nonsynonymous
Seed Coat Color (b*)	Chr04_10183226	4	10183226	C	C	0.000231	3.636	24.7	-11.92	0.275	SIN_32535	3618	Downstream
Plant Height	Chr06_15910398	6	15910398	G	T	0.000970	3.013	24.87	7.94	0.344	SIN_67748	3684	Intronic
Plant Height	Chr03_14228705	3	14228705	C	C	0.000882	3.054	24.93	7.38	0.46	SIN_50117	1444	Intergenic
Seed Coat Color (L*)	Chr04_7541614	4	7541614	G	A	0.000502	3.299	18.99	-7.65	0.439	SIN_50943	2550	Upstream
Seed Coat Color (L*)	Chr10_6890295	10	6890295	G	T	0.000961	3.017	23.87	-4.97	0.012	SIN_56725	2617	Downstream
Seed Coat Color (a*)	Chr04_6501601	4	6501601	G	A	0.000726	3.139	10.73	-1.53	0.423	SIN_70859	2225	Intronic
Seed Coat Color (a*)	Chr08_5701882	8	5701882	A	T	0.000019	4.710	21.54	0.89	0.473	SIN_15493	1922	Synonymous
Seed Coat Color (b*)	Chr02_8918993	2	8918993	T	T	0.000970	3.013	22.27	-6.56	0.105	SIN_18338	0	Nonsynonymous
Seed Coat Color (L*)	Chr09_9035750	9	9035750	A	T	0.000559	3.253	12.55	-1.61	0.065	SIN_12618	4457	Upstream
Seed Coat Color (L*)	Chr05_5245580	5	5245580	T	T	0.000071	4.146	18.69	-10.55	0.012	SIN_72668	2628	Intergenic
Seed Coat Color (L*)	Chr03_9857336	3	9857336	A	C	0.000364	3.439	2.53	-9.95	0.462	SIN_24158	219	Intergenic
Seed Coat Color (L*)	Chr04_10227699	4	10227699	C	T	0.000409	3.388	9.44	-2.76	0.354	SIN_24482	4968	Intergenic
Plant Height	Chr08_28154929	8	28154929	T	T	0.000843	3.074	20.92	-6.32	0.407	SIN_82226	674	Synonymous
Seed Coat Color (a*)	Chr06_19923999	6	19923999	C	T	0.000028	4.553	7.62	-4.43	0.433	SIN_92778	966	Synonymous
Seed Coat Color (b*)	Chr12_25509221	12	25509221	A	T	0.000648	3.188	18.87	4.62	0.265	SIN_84278	3793	Upstream
Seed Coat Color (a*)	Chr04_4332701	4	4332701	T	A	0.000898	3.047	20.99	-5.8	0.32	SIN_69648	491	Synonymous
Seed Coat Color (a*)	Chr05_3980427	5	3980427	T	G	0.000657	3.183	7.28	-9.53	0.424	SIN_73774	634	Upstream
Seed Coat Color (a*)	Chr11_12305360	11	12305360	C	A	0.000386	3.413	14.66	-5.88	0.159	SIN_61574	1077	Intergenic
Seed Coat Color (a*)	Chr07_12045744	7	12045744	A	T	0.000465	3.333	15.75	-7.77	0.265	SIN_48140	3966	Intronic
Plant Height	Chr12_25586836	12	25586836	G	G	0.000928	3.032	22.65	10.34	0.325	SIN_42672	1032	Downstream
Seed Coat Color (b*)	Chr07_26765696	7	26765696	G	G	0.000074	4.133	3.94	-9.07	0.478	SIN_61131	4137	Intronic
Plant Height	Chr06_22663189	6	22663189	C	A	0.000450	3.347	7.87	-4.7	0.207	SIN_44078	2568	Intergenic
Seed Coat Color (L*)	Chr01_9322008	1	9322008	A	G	0.000594	3.226	14.35	9.6	0.492	SIN_94694	0	Nonsynonymous
Seed Coat Color (a*)	Chr11_14065969	11	14065969	T	C	0.000118	3.927	17.38	4.95	0.335	SIN_60255	3212	Intergenic
Seed Coat Color (b*)	Chr01_14275642	1	14275642	C	C	0.000603	3.220	3.45	-0.33	0.474	SIN_39253	4538	Synonymous
Seed Coat Color (a*)	Chr12_24123458	12	24123458	T	G	0.000093	4.030	5.43	-1.75	0.448	SIN_73925	1673	Downstream
Plant Height	Chr01_2775482	1	2775482	T	G	0.000977	3.010	22.15	3.41	0.388	SIN_25501	523	Downstream
Seed Coat Color (b*)	Chr04_22891434	4	22891434	A	A	0.000282	3.550	4.76	-11.25	0.248	SIN_13478	2945	Intergenic
Seed Coat Color (a*)	Chr05_26073729	5	26073729	A	G	0.000494	3.306	5.74	-11.73	0.022	SIN_19345	0	Nonsynonymous
Seed Coat Color (L*)	Chr11_28995451	11	28995451	G	G	0.000989	3.005	7.71	-5.12	0.089	SIN_87962	4056	Intergenic
Seed Coat Color (a*)	Chr13_2015303	13	2015303	G	C	0.000274	3.562	22.7	7.98	0.262	SIN_17330	2883	Intergenic
Seed Coat Color (a*)	Chr10_3392388	10	3392388	C	C	0.000483	3.316	11.85	1.31	0.122	SIN_52649	647	Upstream
Seed Coat Color (a*)	Chr05_29102043	5	29102043	T	T	0.000677	3.170	8.68	1.74	0.423	SIN_67562	0	Nonsynonymous
Seed Coat Color (L*)	Chr02_4511499	2	4511499	T	T	0.000915	3.038	2.15	2.37	0.383	SIN_76075	530	Intronic
Seed Coat Color (L*)	Chr02_18693928	2	18693928	C	A	0.000433	3.364	18.45	-3.64	0.345	SIN_82415	3361	Intronic
Seed Coat Color (b*)	Chr09_6664699	9	6664699	G	C	0.000302	3.520	3.86	-10.73	0.041	SIN_27856	4703	Downstream
Plant Height	Chr06_10145476	6	10145476	C	G	0.000419	3.377	11.89	-7.5	0.056	SIN_15382	3432	Synonymous
Seed Coat Color (a*)	Chr06_29957169	6	29957169	A	C	0.000407	3.391	19.18	5.58	0.082	SIN_87006	4139	Upstream
Plant Height	Chr07_26452936	7	26452936	C	T	0.000561	3.251	3.45	-1.32	0.16	SIN_16521	1268	Intergenic
Seed Coat Color (b*)	Chr05_2465825	5	2465825	A	T	0.000160	3.795	6.11	4.18	0.266	SIN_50429	536	Upstream
Seed Coat Color (L*)	Chr03_26272210	3	26272210	G	T	0.000059	4.226	17.37	1.87	0.352	SIN_28481	2884	Downstream
Seed Coat Color (b*)	Chr10_15154931	10	15154931	T	T	0.000001	5.871	3.6	-0.32	0.449	SIN_57312	2049	Upstream
Seed Coat Color (L*)	Chr03_1089254	3	1089254	G	G	0.000275	3.560	9.08	-11.7	0.27	SIN_89914	2532	Upstream
Seed Coat Color (a*)	Chr01_11174973	1	11174973	G	G	0.000319	3.497	12.64	-6.36	0.256	SIN_74276	0	Nonsynonymous
Plant Height	Chr04_7085750	4	7085750	G	C	0.000968	3.014	9.38	3.33	0.058	SIN_97095	2927	Intronic
Seed Coat Color (b*)	Chr10_27089735	10	27089735	C	G	0.000218	3.662	22.27	11.95	0.213	SIN_34868	33	Intronic
Seed Coat Color (L*)	Chr06_11175253	6	11175253	C	C	0.000545	3.264	12.64	-2.94	0.027	SIN_27821	714	Downstream
Seed Coat Color (L*)	Chr04_1369510	4	1369510	T	G	0.000869	3.061	15.65	8.62	0.142	SIN_25239	3640	Upstream
Seed Coat Color (b*)	Chr09_1377973	9	1377973	G	G	0.000739	3.131	23.67	6.18	0.445	SIN_57915	0	Nonsynonymous
Plant Height	Chr05_8580865	5	8580865	C	C	0.000059	4.228	22.44	-1.66	0.353	SIN_98299	2696	Intronic
Plant Height	Chr07_12511113	7	12511113	G	T	0.000373	3.429	7.59	-0.43	0.036	SIN_16046	2484	Intergenic
Seed Coat Color (L*)	Chr11_29849222	11	29849222	C	A	0.000665	3.177	8.93	8.69	0.326	SIN_75323	1149	Intergenic
Seed Coat Color (a*)	Chr02_5862447	2	5862447	C	A	0.000006	5.206	14.19	1.65	0.359	SIN_79182	2074	Intronic
Seed Coat Color (a*)	Chr06_16430335	6	16430335	C	G	0.000953	3.021	11.71	0.29	0.367	SIN_53245	0	Nonsynonymous
Seed Coat Color (a*)	Chr02_294356	2	294356	A	C	0.000231	3.636	12.43	11.68	0.393	SIN_92989	0	Nonsynonymous
Seed Coat Color (a*)	Chr07_20343770	7	20343770	G	G	0.000487	3.312	12.27	11.21	0.152	SIN_19455	4513	Intronic
Plant Height	Chr08_11843922	8	11843922	A	G	0.000071	4.147	13.97	6.15	0.281	SIN_17729	1631	Intergenic
Seed Coat Color (L*)	Chr13_8483292	13	8483292	C	G	0.000151	3.822	24.67	10.7	0.407	SIN_10365	0	Nonsynonymous
Seed Coat Color (L*)	Chr08_23050472	8	23050472	G	T	0.000344	3.463	8.56	1.48	0.342	SIN_89998	0	Nonsynonymous
Seed Coat Color (a*)	Chr08_9147266	8	9147266	C	G	0.000112	3.952	4.06	-8.87	0.116	SIN_43525	0	Nonsynonymous
Seed Coat Color (L*)	Chr12_1648908	12	1648908	G	C	0.000241	3.617	20.77	-11.29	0.414	SIN_75271	0	Nonsynonymous
Plant Height	Chr12_18145658	12	18145658	T	G	0.000491	3.309	14.46	-6.63	0.153	SIN_29446	2467	Intergenic
Seed Coat Color (b*)	Chr03_23238212	3	23238212	C	A	0.000571	3.244	16.61	-5.7	0.336	SIN_84862	772	Upstream
Seed Coat Color (b*)	Chr03_13489879	3	13489879	A	C	0.000833	3.079	23.42	6.8	0.026	SIN_86557	2974	Downstream
Seed Coat Color (L*)	Chr12_9426337	12	9426337	C	C	0.000252	3.599	11.94	0.3	0.164	SIN_65693	3243	Downstream
Seed Coat Color (L*)	Chr09_13519914	9	13519914	T	G	0.000784	3.105	8.51	11.39	0.423	SIN_96320	2781	Synonymous
Seed Coat Color (L*)	Chr10_20461564	10	20461564	A	A	0.000982	3.008	7.52	-11.66	0.316	SIN_62150	1671	Synonymous
Seed Coat Color (a*)	Chr10_22521272	10	22521272	G	C	0.000930	3.031	5.32	-7.34	0.172	SIN_75242	2693	Upstream
Seed Coat Color (a*)	Chr05_1089585	5	1089585	T	C	0.000132	3.881	20.16	-5.71	0.482	SIN_30441	856	Upstream
Seed Coat Color (L*)	Chr05_23940945	5	23940945	T	A	0.000432	3.364	3.55	1.36	0.353	SIN_78334	1930	Upstream
Seed Coat Color (b*)	Chr09_1823306	9	1823306	A	G	0.000656	3.183	11.49	5.06	0.076	SIN_47118	3457	Synonymous
Plant Height	Chr10_21877534	10	21877534	C	C	0.000071	4.147	22.88	11.81	0.212	SIN_14180	989	Downstream
Seed Coat Color (L*)	Chr05_16112331	5	16112331	G	G	0.000400	3.398	3.57	3.08	0.352	SIN_18446	4919	Downstream
Plant Height	Chr13_6034506	13	6034506	A	C	0.000907	3.042	14.53	2.7	0.162	SIN_25145	4226	Intronic
Plant Height	Chr09_23740512	9	23740512	C	A	0.000855	3.068	2.76	-3.94	0.328	SIN_96859	0	Nonsynonymous
Plant Height	Chr10_5863107	10	5863107	A	T	0.000048	4.321	14.16	9.69	0.294	SIN_26394	3564	Intronic
Plant Height	Chr08_6700681	8	6700681	C	C	0.000772	3.112	20.51	1.98	0.314	SIN_30417	3566	Upstream
Seed Coat Color (a*)	Chr01_13949299	1	13949299	C	A	0.000773	3.112	20.26	-2.63	0.05	SIN_23911	0	Nonsynonymous
Seed Coat Color (L*)	Chr10_18088854	10	18088854	T	G	0.000070	4.152	6.4	-7.08	0.426	SIN_71477	859	Intronic
Plant Height	Chr10_24446275	10	24446275	G	G	0.000655	3.184	9.9	0.87	0.028	SIN_48110	2182	Synonymous
Plant Height	Chr05_20107614	5	20107614	G	A	0.000759	3.120	4.46	5.49	0.269	SIN_30781	3077	Synonymous
Seed Coat Color (b*)	Chr08_26637032	8	26637032	C	C	0.000203	3.693	23.77	-7.72	0.076	SIN_19165	203	Upstream
Seed Coat Color (L*)	Chr06_13447107	6	13447107	G	T	0.000735	3.134	5.93	11.77	0.059	SIN_53768	2661	Upstream
Plant Height	Chr07_29373697	7	29373697	A	T	0.000865	3.063	12.6	5.57	0.129	SIN_34163	4458	Upstream
Seed Coat Color (a*)	Chr05_22319450	5	22319450	A	T	0.000538	3.269	15.82	-2.25	0.404	SIN_41093	4541	Downstream
Seed Coat Color (b*)	Chr03_20878038	3	20878038	C	T	0.000177	3.753	6.48	-2.56	0.247	SIN_42855	1190	Upstream
Seed Coat Color (b*)	Chr01_4964113	1	4964113	C	G	0.000937	3.028	21.72	0.36	0.174	SIN_88312	1678	Synonymous
Seed Coat Color (b*)	Chr12_7998904	12	7998904	C	C	0.000455	3.342	8.48	-7.42	0.19	SIN_34434	411	Synonymous
Seed Coat Color (b*)	Chr07_1238853	7	1238853	G	T	0.000756	3.122	4.45	8.39	0.206	SIN_56172	854	Intronic
Plant Height	Chr12_8247897	12	8247897	A	G	0.000809	3.092	5.54	4.55	0.281	SIN_56435	4978	Synonymous
Seed Coat Color (a*)	Chr11_26370402	11	26370402	C	G	0.000671	3.174	4.4	4.44	0.113	SIN_93741	2033	Upstream
Seed Coat Color (b*)	Chr09_24443958	9	24443958	C	C	0.000152	3.819	12.01	3.89	0.124	SIN_22016	2446	Synonymous
Seed Coat Color (a*)	Chr10_9468791	10	9468791	A	T	0.000924	3.035	10.77	4.51	0.31	SIN_19748	2317	Intergenic
Plant Height	Chr05_3774890	5	3774890	T	A	0.000844	3.073	9.98	6.59	0.427	SIN_43123	1602	Intergenic
Seed Coat Color (L*)	Chr09_24069396	9	24069396	A	T	0.000587	3.231	22.89	6.49	0.195	SIN_13003	4890	Downstream
Seed Coat Color (a*)	Chr08_15418525	8	15418525	G	C	0.000555	3.256	10.88	4.31	0.137	SIN_14927	4823	Synonymous
Plant Height	Chr05_12926995	5	12926995	C	A	0.000331	3.480	11.62	-8.7	0.424	SIN_89308	4238	Intergenic
Seed Coat Color (b*)	Chr10_11683171	10	11683171	G	A	0.000921	3.036	8.12	2.28	0.299	SIN_15366	2081	Intergenic
Seed Coat Color (L*)	Chr13_9477628	13	9477628	C	G	0.000538	3.269	4.42	-0.54	0.197	SIN_96658	0	Nonsynonymous
Seed Coat Color (a*)	Chr04_11673837	4	11673837	G	T	0.000544	3.264	24.37	-7.34	0.215	SIN_83409	3533	Downstream
Seed Coat Color (b*)	Chr09_19274574	9	19274574	G	G	0.000624	3.205	19.08	-2.3	0.109	SIN_27368	0	Nonsynonymous
Plant Height	Chr13_17006192	13	17006192	C	A	0.000392	3.407	21.16	-1.79	0.229	SIN_67151	3759	Intronic
Plant Height	Chr11_5340738	11	5340738	A	T	0.000326	3.487	12.89	-3.02	0.206	SIN_47487	0	Nonsynonymous
Plant Height	Chr09_19703906	9	19703906	A	A	0.000775	3.111	12.32	-3.25	0.455	SIN_52270	2440	Intronic
Seed Coat Color (b*)	Chr04_19102821	4	19102821	A	G	0.000757	3.121	3.36	-8.57	0.126	SIN_84204	0	Nonsynonymous
Seed Coat Color (a*)	Chr12_29464759	12	29464759	A	T	0.000589	3.230	8.77	-7.83	0.408	SIN_45659	3585	Synonymous
Plant Height	Chr12_24707864	12	24707864	G	G	0.000669	3.175	13.86	-7.69	0.473	SIN_29897	677	Intergenic
Plant Height	Chr09_2908074	9	2908074	C	T	0.000603	3.220	8.14	-5.97	0.125	SIN_40565	4642	Downstream
Seed Coat Color (L*)	Chr06_25476399	6	25476399	T	A	0.000458	3.339	21.05	9.72	0.492	SIN_86703	3376	Synonymous
Seed Coat Color (a*)	Chr13_28802612	13	28802612	C	G	0.000820	3.086	5.16	7.63	0.286	SIN_10030	2872	Intronic
Plant Height	Chr06_5178239	6	5178239	G	A	0.000146	3.835	20.75	11.64	0.313	SIN_39570	215	Upstream
Seed Coat Color (a*)	Chr13_22842700	13	22842700	C	T	0.000791	3.102	14.6	8.62	0.103	SIN_93737	2456	Intronic
Plant Height	Chr08_17807497	8	17807497	A	G	0.000240	3.619	22.51	-0.22	0.308	SIN_90111	3205	Upstream
Seed Coat Color (b*)	Chr03_15244847	3	15244847	C	G	0.000097	4.015	18.73	-3.04	0.49	SIN_16165	0	Nonsynonymous
Plant Height	Chr06_6047414	6	6047414	A	C	0.000940	3.027	21.68	-10.39	0.107	SIN_27498	2236	Upstream
Seed Coat Color (L*)	Chr10_16327471	10	16327471	T	C	0.000611	3.214	5.35	6.25	0.295	SIN_47008	0	Nonsynonymous
Plant Height	Chr08_14140331	8	14140331	A	G	0.000618	3.209	10.69	-3.1	0.202	SIN_71078	2232	Upstream
Plant Height	Chr11_22814191	11	22814191	C	G	0.000915	3.039	12.5	7.95	0.244	SIN_47063	3249	Upstream
Seed Coat Color (L*)	Chr01_2843391	1	2843391	G	T	0.000219	3.660	12.97	8.12	0.271	SIN_30590	1410	Downstream
Plant Height	Chr06_18634229	6	18634229	G	T	0.000510	3.292	5.3	2.25	0.156	SIN_93135	0	Nonsynonymous
Seed Coat Color (b*)	Chr07_16302465	7	16302465	G	G	0.000999	3.000	17	-8.06	0.395	SIN_70815	2168	Downstream
Plant Height	Chr03_18949719	3	18949719	G	G	0.000379	3.421	24.76	11.39	0.341	SIN_64766	1090	Upstream
Seed Coat Color (L*)	Chr05_20955240	5	20955240	T	C	0.000907	3.043	4.87	-10.78	0.301	SIN_39856	2095	Synonymous
Plant Height	Chr13_19854515	13	19854515	C	A	0.000691	3.161	14.25	-4.68	0.279	SIN_42822	4964	Upstream
Seed Coat Color (L*)	Chr09_28668426	9	28668426	C	A	0.000644	3.191	21.14	5.17	0.078	SIN_75169	2093	Intergenic
Seed Coat Color (a*)	Chr05_2051285	5	2051285	T	G	0.000141	3.851	17.16	-7.39	0.027	SIN_53777	1228	Synonymous
Seed Coat Color (L*)	Chr10_19278372	10	19278372	T	G	0.000770	3.113	19	-3.88	0.28	SIN_73630	685	Downstream
Seed Coat Color (L*)	Chr06_28013102	6	28013102	A	G	0.000079	4.103	2.7	-2.63	0.217	SIN_18270	4039	Intergenic
Seed Coat Color (b*)	Chr12_7665758	12	7665758	G	C	0.000173	3.763	14.78	-7.14	0.023	SIN_20762	0	Nonsynonymous
Plant Height	Chr07_14814618	7	14814618	C	C	0.000808	3.093	8.49	11.73	0.05	SIN_44391	4061	Upstream
Seed Coat Color (b*)	Chr07_16798756	7	16798756	T	A	0.000492	3.308	22.91	3.19	0.12	SIN_96687	2059	Upstream
Seed Coat Color (a*)	Chr03_9772012	3	9772012	A	G	0.000512	3.291	10.58	-5.92	0.273	SIN_58435	339	Upstream
Plant Height	Chr01_6676144	1	6676144	T	C	0.000543	3.265	8.01	8.43	0.462	SIN_73106	2823	Upstream
Seed Coat Color (b*)	Chr11_16507960	11	16507960	C	T	0.000186	3.730	24.26	-4.07	0.085	SIN_97203	305	Downstream
Plant Height	Chr07_240551	7	240551	A	C	0.000236	3.627	10.46	-11.95	0.055	SIN_15866	1426	Intronic
Plant Height	Chr12_7580301	12	7580301	T	A	0.000898	3.047	9.96	-0.91	0.018	SIN_92629	4057	Intronic
Plant Height	Chr01_21187836	1	21187836	G	C	0.000526	3.279	7.61	3.55	0.039	SIN_73808	301	Upstream
Seed Coat Color (b*)	Chr08_22172015	8	22172015	C	C	0.000540	3.267	23.15	-8.58	0.437	SIN_62553	838	Intronic
Plant Height	Chr05_29927029	5	29927029	A	T	0.000172	3.765	3.26	7.5	0.255	SIN_65097	0	Nonsynonymous
Seed Coat Color (a*)	Chr12_4327209	12	4327209	G	G	0.000796	3.099	8.65	-5.8	0.242	SIN_47494	4820	Intergenic
Seed Coat Color (b*)	Chr13_1868927	13	1868927	T	C	0.000740	3.131	18.71	-1.67	0.288	SIN_53939	3701	Upstream
Seed Coat Color (L*)	Chr05_6923048	5	6923048	G	C	0.000200	3.699	18.05	10.37	0.04	SIN_33661	3705	Upstream
Seed Coat Color (a*)	Chr07_17534395	7	17534395	A	T	0.000521	3.283	10.15	0.01	0.178	SIN_67073	2129	Synonymous
Seed Coat Color (L*)	Chr03_261916	3	261916	C	A	0.000891	3.050	5.49	-10.97	0.43	SIN_25415	4879	Intergenic
Seed Coat Color (L*)	Chr08_5269977	8	5269977	T	T	0.000095	4.021	15.69	9.62	0.153	SIN_18341	4068	Downstream
Seed Coat Color (a*)	Chr02_7933528	2	7933528	T	T	0.000615	3.211	8.95	4.73	0.255	SIN_49495	0	Nonsynonymous
Plant Height	Chr06_14541760	6	14541760	C	C	0.000620	3.208	22.76	9.54	0.219	SIN_88250	4813	Synonymous
Seed Coat Color (a*)	Chr04_23527520	4	23527520	A	G	0.000069	4.159	2.97	-1.77	0.066	SIN_74786	2761	Synonymous
Seed Coat Color (b*)	Chr05_2551489	5	2551489	C	T	0.000702	3.153	12.38	9.1	0.197	SIN_20539	1831	Downstream
Plant Height	Chr13_24131021	13	24131021	G	G	0.000077	4.112	21.31	-8.3	0.108	SIN_16649	4979	Synonymous
Plant Height	Chr09_4010600	9	4010600	A	G	0.000257	3.590	10.82	6.94	0.325	SIN_19296	2117	Intergenic
Seed Coat Color (L*)	Chr13_13287178	13	13287178	G	G	0.000921	3.036	14.94	8.5	0.107	SIN_29209	2429	Intergenic
Seed Coat Color (a*)	Chr10_2288086	10	2288086	G	G	0.000716	3.145	14.16	5.56	0.186	SIN_85368	2116	Intergenic
Plant Height	Chr12_24043096	12	24043096	G	G	0.000356	3.448	17.93	7.14	0.5	SIN_92611	1592	Intronic
Seed Coat Color (b*)	Chr05_6467271	5	6467271	C	A	0.000381	3.420	9.12	1.84	0.204	SIN_29937	2546	Downstream
Seed Coat Color (b*)	Chr08_8652255	8	8652255	T	T	0.000010	5.019	23.93	-2.46	0.348	SIN_10627	251	Intronic
Plant Height	Chr09_22462272	9	22462272	G	G	0.000036	4.442	16.76	3.86	0.091	SIN_80405	1473	Intronic
Seed Coat Color (b*)	Chr08_15073345	8	15073345	C	G	0.000883	3.054	21.01	-11.45	0.341	SIN_24992	2502	Intergenic
Seed Coat Color (a*)	Chr06_24897947	6	24897947	G	C	0.000111	3.954	7.9	3.9	0.286	SIN_40218	1974	Intergenic
Seed Coat Color (b*)	Chr06_4846136	6	4846136	G	T	0.000770	3.113	18.81	-5.18	0.178	SIN_59504	2909	Intergenic
Plant Height	Chr09_28979628	9	28979628	G	A	0.000091	4.039	10.13	7.17	0.271	SIN_31753	1349	Intergenic
Seed Coat Color (b*)	Chr08_8707048	8	8707048	C	G	0.000569	3.245	3.22	-6.79	0.063	SIN_15822	4882	Intergenic
Seed Coat Color (L*)	Chr03_9948493	3	9948493	G	T	0.000198	3.704	20.96	-2.25	0.412	SIN_10890	1588	Intronic
Seed Coat Color (b*)	Chr12_20398330	12	20398330	T	G	0.000952	3.022	10.71	-7.59	0.218	SIN_91017	3832	Intronic
Seed Coat Color (L*)	Chr05_19561919	5	19561919	A	C	0.000975	3.011	5.99	0.46	0.192	SIN_40479	2086	Intronic
Seed Coat Color (a*)	Chr06_9589583	6	9589583	G	T	0.000358	3.446	5.71	2.01	0.417	SIN_61278	2134	Intronic
Seed Coat Color (a*)	Chr08_16977765	8	16977765	C	C	0.000822	3.085	13.09	5.23	0.288	SIN_38802	2099	Upstream
Seed Coat Color (a*)	Chr05_11778674	5	11778674	T	T	0.000286	3.544	18.36	-8.28	0.186	SIN_71847	4679	Intergenic
Seed Coat Color (a*)	Chr12_7073275	12	7073275	A	A	0.000749	3.125	16.15	6.36	0.013	SIN_58521	0	Nonsynonymous
Seed Coat Color (L*)	Chr07_28194819	7	28194819	A	A	0.000177	3.753	5.44	-2.54	0.242	SIN_91819	1088	Upstream
Seed Coat Color (L*)	Chr08_17609789	8	17609789	C	C	0.000640	3.194	17.94	4.17	0.41	SIN_16613	1700	Upstream
Seed Coat Color (L*)	Chr08_19842175	8	19842175	G	G	0.000956	3.020	14.89	-7.78	0.385	SIN_14979	61	Downstream
Seed Coat Color (b*)	Chr06_11820354	6	11820354	T	C	0.000183	3.738	12.67	-5.02	0.253	SIN_63592	1558	Intergenic
Plant Height	Chr02_28874512	2	28874512	A	T	0.000164	3.784	13.8	-8.28	0.416	SIN_72679	1056	Synonymous
Plant Height	Chr04_255788	4	255788	T	C	0.000446	3.351	14.41	-4.17	0.17	SIN_64993	1640	Intronic
Plant Height	Chr06_20870907	6	20870907	C	A	0.000959	3.018	18.04	10.71	0.185	SIN_28619	0	Nonsynonymous
Seed Coat Color (b*)	Chr08_8128759	8	8128759	A	G	0.000445	3.352	19.5	-6.61	0.418	SIN_11610	0	Nonsynonymous
Seed Coat Color (L*)	Chr03_13332313	3	13332313	T	T	0.000210	3.679	5.9	-7.75	0.484	SIN_53864	2041	Upstream
Seed Coat Color (b*)	Chr11_27799127	11	27799127	T	A	0.000028	4.547	23.54	-8.67	0.365	SIN_22137	4124	Upstream
Seed Coat Color (a*)	Chr11_19769343	11	19769343	G	G	0.000363	3.440	17.39	5.22	0.451	SIN_12582	3163	Downstream
Seed Coat Color (b*)	Chr11_13365697	11	13365697	G	G	0.000736	3.133	4.4	2.7	0.082	SIN_57060	0	Nonsynonymous
Seed Coat Color (b*)	Chr05_4586501	5	4586501	T	T	0.000287	3.542	17.57	6.17	0.393	SIN_22291	2077	Intergenic
Seed Coat Color (b*)	Chr03_11227220	3	11227220	C	A	0.000450	3.347	3.11	-0.56	0.214	SIN_48562	4484	Synonymous
Seed Coat Color (a*)	Chr01_27067506	1	27067506	G	C	0.000185	3.732	12.75	4.57	0.08	SIN_34888	4340	Downstream
Plant Height	Chr12_28119520	12	28119520	A	A	0.000706	3.152	16.78	8.85	0.104	SIN_71103	658	Synonymous
Plant Height	Chr13_17173834	13	17173834	G	G	0.000440	3.356	7.32	4.23	0.462	SIN_91140	3994	Intergenic
Seed Coat Color (a*)	Chr11_1515122	11	1515122	C	G	0.000093	4.031	10.35	2.44	0.465	SIN_31217	1487	Intronic
Plant Height	Chr13_11862312	13	11862312	A	G	0.000331	3.480	3.64	-6	0.253	SIN_32982	487	Intergenic
Plant Height	Chr01_11918583	1	11918583	G	G	0.000723	3.141	16.37	-11.43	0.026	SIN_70286	2660	Upstream
Seed Coat Color (L*)	Chr13_2129580	13	2129580	A	G	0.000670	3.174	12.1	10.82	0.374	SIN_85039	1415	Synonymous
Plant Height	Chr12_20864939	12	20864939	A	A	0.000764	3.117	8.3	-7.58	0.218	SIN_77707	2097	Downstream
Seed Coat Color (b*)	Chr12_1804766	12	1804766	T	G	0.000908	3.042	21.85	10.81	0.46	SIN_57450	3651	Intergenic
Seed Coat Color (b*)	Chr01_20292179	1	20292179	C	C	0.000520	3.284	5.63	-9.08	0.35	SIN_27271	1067	Intergenic
Seed Coat Color (L*)	Chr10_12573674	10	12573674	A	G	0.000138	3.861	3.83	9.28	0.276	SIN_86267	811	Synonymous
Seed Coat Color (b*)	Chr08_25368686	8	25368686	C	G	0.000489	3.311	11.37	10.39	0.141	SIN_80141	2907	Intronic
Seed Coat Color (L*)	Chr07_9674141	7	9674141	T	T	0.000004	5.382	20.95	5.58	0.04	SIN_30672	990	Downstream
Seed Coat Color (b*)	Chr03_25118867	3	25118867	T	T	0.000538	3.269	22.19	-3.3	0.403	SIN_14199	3755	Downstream
Plant Height	Chr06_23333720	6	23333720	C	C	0.000924	3.034	2.17	6.64	0.296	SIN_89641	4340	Downstream
Seed Coat Color (b*)	Chr10_23442441	10	23442441	A	T	0.000983	3.007	4.76	7.27	0.169	SIN_50706	2242	Intergenic
Seed Coat Color (b*)	Chr01_7194371	1	7194371	G	T	0.000974	3.011	14.35	9.43	0.072	SIN_96860	0	Nonsynonymous
Seed Coat Color (L*)	Chr06_21773196	6	21773196	T	G	0.000218	3.661	4.48	-11.13	0.222	SIN_12482	3097	Upstream
Seed Coat Color (L*)	Chr01_9538183	1	9538183	A	G	0.000683	3.165	7.59	6.65	0.03	SIN_68824	4830	Intergenic
Seed Coat Color (L*)	Chr05_18426674	5	18426674	A	C	0.000296	3.529	20.2	8.56	0.485	SIN_16713	3108	Intergenic
Seed Coat Color (a*)	Chr05_24957901	5	24957901	G	A	0.000296	3.529	6.87	5.73	0.284	SIN_11109	4762	Downstream
[truncated: 1,687 more rows]
