# Supplementary material for: Integrating Meta-QTL Analysis and Genome-Wide Association Mapping in Ethiopian Sesame (Sesamum indicum L.) Reveals Novel Loci for Plant Height and Seed Coat Color
Source: Plants (Basel). 2026 Feb 2;15(3):463. doi: 10.3390/plants15030463 (PMC12899116; doi:10.3390/plants15030463)
Supplement: Supplementary file 1 [file plants-15-00463-s001.zip › Field Dataset WARC Sesame Trials 2024-2025.xls]

## Sheet: 2024 
Field Phenotypic data of 200 accessions with 3 replications (Season 2024)
Accession_ID	Genotype	Block	Rep	DTF	DTM	PH (cm)	SCC	L*	a*	b*	Season
ACC_001_1	Abasena-1	7	1	59	116	103.2	1	30.84	1.32	10.83	1
ACC_001_2	Abasena-1	4	2	58	114	107.5	1	31.02	1.28	10.75	1
ACC_001_3	Abasena-1	13	3	57	115	106.7	1	30.65	1.35	10.90	1
ACC_002_1	Abasena-2	9	1	57	112	100.8	1	42.82	2.47	11.51	1
ACC_002_2	Abasena-2	16	2	55	110	103.9	1	42.95	2.42	11.45	1
ACC_002_3	Abasena-2	5	3	56	111	102.8	1	42.70	2.51	11.58	1
ACC_003_1	Abasena-3	11	1	54	124	92.5	1	46.26	0.93	10.45	1
ACC_003_2	Abasena-3	6	2	52	122	96.2	1	46.15	0.95	10.38	1
ACC_003_3	Abasena-3	2	3	53	123	95.4	1	46.38	0.92	10.51	1
ACC_004_1	Adi-1	14	1	61	110	123.5	1	55.18	5.27	10.11	1
ACC_004_2	Adi-1	3	2	59	108	126.9	1	55.05	5.31	10.05	1
ACC_004_3	Adi-1	8	3	60	109	124.9	1	55.32	5.24	10.18	1
ACC_005_1	Adi-2	1	1	62	112	142.8	1	23.33	5.62	15.56	1
ACC_005_2	Adi-2	10	2	60	110	147.1	1	23.45	5.58	15.50	1
ACC_005_3	Adi-2	15	3	61	111	145.7	1	23.22	5.65	15.63	1
ACC_006_1	Adi-3	12	1	63	113	131.0	1	33.62	2.53	2.68	1
ACC_006_2	Adi-3	4	2	61	111	134.8	1	33.70	2.50	2.65	1
ACC_006_3	Adi-3	7	3	62	112	133.8	1	33.55	2.55	2.72	1
ACC_007_1	As-ARC-S-001-1	2	1	57	114	95.2	1	28.56	8.52	9.12	1
ACC_007_2	As-ARC-S-001-1	1	2	55	112	97.9	1	28.48	8.55	9.08	1
ACC_007_3	As-ARC-S-001-1	12	3	56	113	97.0	1	28.65	8.49	9.15	1
ACC_008_1	As-ARC-S-001-2	11	1	58	114	119.5	1	37.58	3.89	9.21	1
ACC_008_2	As-ARC-S-001-2	9	2	56	112	122.3	1	37.50	3.92	9.18	1
ACC_008_3	As-ARC-S-001-2	14	3	57	113	121.2	1	37.65	3.87	9.25	1
ACC_009_1	As-ARC-S-001-3	15	1	57	113	105.8	1	4.49	2.12	10.80	1
ACC_009_2	As-ARC-S-001-3	16	2	55	111	108.5	1	4.55	2.10	10.75	1
ACC_009_3	As-ARC-S-001-3	8	3	56	112	107.6	1	4.43	2.14	10.85	1
ACC_010_1	As-ARC-S-002-1	5	1	60	113	117.5	1	27.55	4.31	9.22	1
ACC_010_2	As-ARC-S-002-1	13	2	58	111	120.3	1	27.60	4.29	9.18	1
ACC_010_3	As-ARC-S-002-1	6	3	59	112	118.6	1	27.50	4.33	9.27	1
ACC_011_1	As-ARC-S-002-2	3	1	59	114	90.0	1	35.57	3.53	8.69	1
ACC_011_2	As-ARC-S-002-2	10	2	57	112	88.1	1	35.62	3.50	8.65	1
ACC_011_3	As-ARC-S-002-2	4	3	58	113	88.3	1	35.53	3.55	8.72	1
ACC_012_1	As-ARC-S-002-3	14	1	57	117	100.3	1	25.22	3.27	11.23	1
ACC_012_2	As-ARC-S-002-3	7	2	55	115	98.2	1	25.30	3.25	11.19	1
ACC_012_3	As-ARC-S-002-3	1	3	56	116	98.2	1	25.15	3.29	11.28	1
ACC_013_1	As-ARC-S-003-1	6	1	57	114	106.5	1	55.18	5.27	10.11	1
ACC_013_2	As-ARC-S-003-1	9	2	55	112	104.4	1	55.10	5.30	10.07	1
ACC_013_3	As-ARC-S-003-1	11	3	56	113	105.0	1	55.25	5.25	10.16	1
ACC_014_1	As-ARC-S-003-2	8	1	58	113	113.2	1	23.33	5.62	15.56	1
ACC_014_2	As-ARC-S-003-2	4	2	56	111	110.9	1	23.40	5.59	15.52	1
ACC_014_3	As-ARC-S-003-2	15	3	57	112	111.3	1	23.27	5.64	15.61	1
ACC_015_1	As-ARC-S-003-3	16	1	55	111	125.2	1	33.62	2.53	2.68	1
ACC_015_2	As-ARC-S-003-3	3	2	53	109	122.9	1	33.70	2.50	2.65	1
ACC_015_3	As-ARC-S-003-3	10	3	54	110	123.3	1	33.55	2.55	2.72	1
ACC_016_1	As-ARC-S-004-1	5	1	57	113	103.6	1	39.56	2.42	14.28	1
ACC_016_2	As-ARC-S-004-1	2	2	55	111	101.5	1	39.62	2.40	14.22	1
ACC_016_3	As-ARC-S-004-1	12	3	56	112	102.1	1	39.51	2.44	14.35	1
ACC_017_1	As-ARC-S-004-2	13	1	58	113	123.6	1	53.19	3.14	14.76	1
ACC_017_2	As-ARC-S-004-2	11	2	56	111	121.3	1	53.25	3.12	14.70	1
ACC_017_3	As-ARC-S-004-2	6	3	57	112	121.7	1	53.14	3.16	14.83	1
ACC_018_1	As-ARC-S-004-3	4	1	59	118	90.8	1	23.27	-1.73	4.47	1
ACC_018_2	As-ARC-S-004-3	14	2	57	116	88.7	1	23.35	-1.70	4.41	1
ACC_018_3	As-ARC-S-004-3	16	3	58	117	88.7	1	23.20	-1.75	4.54	1
ACC_019_1	As-ARC-S-005-1	7	1	61	116	98.8	1	41.92	-0.03	13.25	1
ACC_019_2	As-ARC-S-005-1	15	2	59	114	96.7	1	41.98	-0.02	13.19	1
ACC_019_3	As-ARC-S-005-1	1	3	60	115	96.7	1	41.87	-0.04	13.32	1
ACC_020_1	As-ARC-S-005-2	8	1	58	121	115.0	1	44.03	2.36	8.04	1
ACC_020_2	As-ARC-S-005-2	13	2	56	119	112.7	1	44.09	2.34	7.98	1
ACC_020_3	As-ARC-S-005-2	11	3	57	120	113.1	1	43.98	2.38	8.11	1
ACC_021_1	As-ARC-S-005-3	5	1	58	111	115.1	2	49.46	3.81	13.60	1
ACC_021_2	As-ARC-S-005-3	10	2	56	110	114.7	2	49.52	3.79	13.54	1
ACC_021_3	As-ARC-S-005-3	2	3	57	111	115.1	2	49.41	3.83	13.67	1
ACC_022_1	As-ARC-S-006-1	1	1	58	115	110.3	2	49.16	3.91	15.10	1
ACC_022_2	As-ARC-S-006-1	10	2	56	113	108.0	2	49.22	3.89	15.04	1
ACC_022_3	As-ARC-S-006-1	12	3	57	114	108.7	2	49.11	3.93	15.17	1
ACC_023_1	As-ARC-S-006-2	5	1	57	113	108.7	1	23.87	2.72	12.18	1
ACC_023_2	As-ARC-S-006-2	11	2	55	111	106.4	1	23.93	2.70	12.12	1
ACC_023_3	As-ARC-S-006-2	3	3	56	112	107.1	1	23.82	2.74	12.25	1
ACC_024_1	As-ARC-S-006-3	16	1	58	115	109.7	1	28.45	5.30	16.72	1
ACC_024_2	As-ARC-S-006-3	4	2	56	113	107.4	1	28.51	5.28	16.66	1
ACC_024_3	As-ARC-S-006-3	7	3	57	114	108.1	1	28.40	5.32	16.79	1
ACC_025_1	As-ARC-S-007-1	15	1	58	113	94.1	1	43.56	1.24	8.50	1
ACC_025_2	As-ARC-S-007-1	8	2	56	111	91.8	1	43.62	1.22	8.44	1
ACC_025_3	As-ARC-S-007-1	6	3	57	112	92.5	1	43.51	1.26	8.57	1
ACC_026_1	As-ARC-S-007-2	2	1	58	116	106.7	1	43.54	3.46	7.04	1
ACC_026_2	As-ARC-S-007-2	14	2	56	114	104.4	1	43.60	3.44	6.98	1
ACC_026_3	As-ARC-S-007-2	1	3	57	115	105.1	1	43.49	3.48	7.11	1
ACC_027_1	As-ARC-S-007-3	13	1	54	117	123.2	1	43.56	4.09	5.39	1
ACC_027_2	As-ARC-S-007-3	5	2	52	115	120.9	1	43.62	4.07	5.33	1
ACC_027_3	As-ARC-S-007-3	10	3	53	116	121.3	1	43.51	4.11	5.46	1
ACC_028_1	As-ARC-S-008-1	12	1	57	112	114.3	1	78.27	5.04	15.54	1
ACC_028_2	As-ARC-S-008-1	16	2	55	110	112.0	1	78.33	5.02	15.48	1
ACC_028_3	As-ARC-S-008-1	9	3	56	111	112.7	1	78.22	5.06	15.61	1
ACC_029_1	As-ARC-S-008-2	4	1	56	112	90.9	1	44.14	5.51	12.93	1
ACC_029_2	As-ARC-S-008-2	8	2	54	110	88.6	1	44.20	5.49	12.87	1
ACC_029_3	As-ARC-S-008-2	6	3	55	111	89.3	1	44.09	5.53	13.00	1
ACC_030_1	As-ARC-S-008-3	2	1	59	111	108.7	1	50.01	1.10	10.73	1
ACC_030_2	As-ARC-S-008-3	5	2	57	109	106.4	1	50.07	1.08	10.67	1
ACC_030_3	As-ARC-S-008-3	15	3	58	110	107.1	1	49.96	1.12	10.80	1
ACC_031_1	As-ARC-S-009-1	7	1	58	108	71.2	1	48.12	0.12	11.77	1
ACC_031_2	As-ARC-S-009-1	9	2	56	106	70.5	1	48.18	0.10	11.71	1
ACC_031_3	As-ARC-S-009-1	14	3	57	107	70.7	1	48.07	0.14	11.84	1
ACC_032_1	As-ARC-S-009-2	3	1	56	112	91.7	1	44.97	6.87	7.41	1
ACC_032_2	As-ARC-S-009-2	8	2	54	110	89.4	1	45.03	6.85	7.35	1
ACC_032_3	As-ARC-S-009-2	11	3	55	111	90.1	1	44.92	6.89	7.48	1
ACC_033_1	As-ARC-S-009-3	1	1	58	109	119.5	2	34.92	4.60	18.48	1
ACC_033_2	As-ARC-S-009-3	16	2	56	107	117.2	2	34.98	4.58	18.42	1
ACC_033_3	As-ARC-S-009-3	5	3	57	108	117.9	2	34.87	4.62	18.55	1
ACC_034_1	As-ARC-S-010-1	10	1	60	114	109.1	2	46.09	2.00	11.30	1
ACC_034_2	As-ARC-S-010-1	6	2	58	112	106.8	2	46.15	1.98	11.24	1
ACC_034_3	As-ARC-S-010-1	13	3	59	113	107.5	2	46.04	2.02	11.37	1
ACC_035_1	As-ARC-S-010-2	12	1	56	112	84.1	4	30.16	7.52	11.24	1
ACC_035_2	As-ARC-S-010-2	2	2	54	110	81.8	4	30.22	7.50	11.18	1
ACC_035_3	As-ARC-S-010-2	15	3	55	111	82.5	4	30.11	7.54	11.31	1
ACC_036_1	As-ARC-S-010-3	8	1	58	107	97.3	4	35.74	4.08	13.15	1
ACC_036_2	As-ARC-S-010-3	3	2	56	105	95.0	4	35.80	4.06	13.09	1
ACC_036_3	As-ARC-S-010-3	7	3	57	106	95.7	4	35.69	4.10	13.22	1
ACC_037_1	EBI17697-1	4	1	56	112	108.1	1	41.92	-0.03	13.25	1
ACC_037_2	EBI17697-1	1	2	54	110	105.8	1	41.98	-0.02	13.19	1
ACC_037_3	EBI17697-1	14	3	55	111	106.5	1	41.87	-0.04	13.32	1
ACC_038_1	EBI17697-2	13	1	57	116	124.3	1	44.03	2.36	8.04	1
ACC_038_2	EBI17697-2	7	2	55	114	122.0	1	44.09	2.34	7.98	1
ACC_038_3	EBI17697-2	11	3	56	115	122.7	1	43.98	2.38	8.11	1
ACC_039_1	EBI17697-3	2	1	57	113	106.7	1	49.46	3.81	13.60	1
ACC_039_2	EBI17697-3	5	2	55	111	104.4	1	49.52	3.79	13.54	1
ACC_039_3	EBI17697-3	9	3	56	112	105.1	1	49.41	3.83	13.67	1
ACC_040_1	EBI17702-1	4	1	58	114	113.3	1	49.16	3.91	15.10	1
ACC_040_2	EBI17702-1	8	2	56	112	111.0	1	49.22	3.89	15.04	1
ACC_040_3	EBI17702-1	16	3	57	113	111.7	1	49.11	3.93	15.17	1
ACC_041_1	EBI17702-2	6	1	57	116	102.3	1	23.87	2.72	12.18	1
ACC_041_2	EBI17702-2	2	2	55	114	100.0	1	23.93	2.70	12.12	1
ACC_041_3	EBI17702-2	10	3	56	115	100.7	1	23.82	2.74	12.25	1
ACC_042_1	EBI17702-3	13	1	57	116	111.5	1	28.45	5.30	16.72	1
ACC_042_2	EBI17702-3	9	2	55	114	109.2	1	28.51	5.28	16.66	1
ACC_042_3	EBI17702-3	5	3	56	115	109.9	1	28.40	5.32	16.79	1
ACC_043_1	EBI17703-1	12	1	54	112	90.7	1	43.56	1.24	8.50	1
ACC_043_2	EBI17703-1	7	2	52	110	88.4	1	43.62	1.22	8.44	1
ACC_043_3	EBI17703-1	1	3	53	111	89.1	1	43.51	1.26	8.57	1
ACC_044_1	EBI17703-2	8	1	56	114	97.3	1	43.54	3.46	7.04	1
ACC_044_2	EBI17703-2	16	2	54	112	95.0	1	43.60	3.44	6.98	1
ACC_044_3	EBI17703-2	11	3	55	113	95.7	1	43.49	3.48	7.11	1
ACC_045_1	EBI17703-3	15	1	58	114	106.7	1	43.56	4.09	5.39	1
ACC_045_2	EBI17703-3	4	2	56	112	104.4	1	43.62	4.07	5.33	1
ACC_045_3	EBI17703-3	9	3	57	113	105.1	1	43.51	4.11	5.46	1
ACC_046_1	EBI17704-1	2	1	57	116	83.8	1	78.27	5.04	15.54	1
ACC_046_2	EBI17704-1	7	2	55	114	81.5	1	78.33	5.02	15.48	1
ACC_046_3	EBI17704-1	12	3	56	115	82.2	1	78.22	5.06	15.61	1
ACC_047_1	EBI17704-2	10	1	56	110	117.9	1	44.14	5.51	12.93	1
ACC_047_2	EBI17704-2	5	2	54	108	115.6	1	44.20	5.49	12.87	1
ACC_047_3	EBI17704-2	14	3	55	109	116.3	1	44.09	5.53	13.00	1
ACC_048_1	EBI17704-3	13	1	54	113	104.7	1	50.01	1.10	10.73	1
ACC_048_2	EBI17704-3	6	2	52	111	102.4	1	50.07	1.08	10.67	1
ACC_048_3	EBI17704-3	1	3	53	112	103.1	1	49.96	1.12	10.80	1
ACC_049_1	EBI17708-1	8	1	57	113	117.5	1	48.12	0.12	11.77	1
ACC_049_2	EBI17708-1	4	2	55	111	115.2	1	48.18	0.10	11.71	1
ACC_049_3	EBI17708-1	10	3	56	112	115.9	1	48.07	0.14	11.84	1
ACC_050_1	EBI17708-2	3	1	59	115	119.3	1	44.97	6.87	7.41	1
ACC_050_2	EBI17708-2	7	2	57	113	117.0	1	45.03	6.85	7.35	1
ACC_050_3	EBI17708-2	14	3	58	114	117.7	1	44.92	6.89	7.48	1
ACC_051_1	EBI17708-3	12	1	57	101	85.1	1	34.92	4.60	18.48	1
ACC_051_2	EBI17708-3	9	2	55	99	82.8	1	34.98	4.58	18.42	1
ACC_051_3	EBI17708-3	5	3	56	100	83.5	1	34.87	4.62	18.55	1
ACC_052_1	EBI202514-1	15	1	58	114	93.9	1	46.09	2.00	11.30	1
ACC_052_2	EBI202514-1	1	2	56	112	91.6	1	46.15	1.98	11.24	1
ACC_052_3	EBI202514-1	11	3	57	113	92.3	1	46.04	2.02	11.37	1
ACC_053_1	EBI202514-2	16	1	58	113	124.7	1	30.16	7.52	11.24	1
ACC_053_2	EBI202514-2	13	2	56	111	122.4	1	30.22	7.50	11.18	1
ACC_053_3	EBI202514-2	8	3	57	112	123.1	1	30.11	7.54	11.31	1
ACC_054_1	EBI202514-3	10	1	56	115	106.3	1	35.74	4.08	13.15	1
ACC_054_2	EBI202514-3	3	2	54	113	104.0	1	35.80	4.06	13.09	1
ACC_054_3	EBI202514-3	6	3	55	114	104.7	1	35.69	4.10	13.22	1
ACC_055_1	EBI207957-1	2	1	58	113	105.9	1	33.15	6.63	12.39	1
ACC_055_2	EBI207957-1	15	2	56	111	103.6	1	33.21	6.61	12.33	1
ACC_055_3	EBI207957-1	5	3	57	112	104.3	1	33.10	6.65	12.46	1
ACC_056_1	EBI207957-2	11	1	60	114	97.8	1	39.05	3.96	11.59	1
ACC_056_2	EBI207957-2	4	2	58	112	95.5	1	39.11	3.94	11.53	1
ACC_056_3	EBI207957-2	16	3	59	113	96.2	1	39.00	3.98	11.66	1
ACC_057_1	EBI207957-3	9	1	61	123	110.7	1	62.27	8.75	8.45	1
ACC_057_2	EBI207957-3	12	2	59	121	108.4	1	62.33	8.73	8.39	1
ACC_057_3	EBI207957-3	7	3	60	122	109.1	1	62.22	8.77	8.52	1
ACC_058_1	EBI23548-1	6	1	60	102	102.1	1	18.78	8.01	12.36	1
ACC_058_2	EBI23548-1	13	2	58	100	99.8	1	18.84	7.99	12.30	1
ACC_058_3	EBI23548-1	8	3	59	101	100.5	1	18.73	8.03	12.43	1
ACC_059_1	EBI23548-2	2	1	55	104	94.3	1	45.34	3.20	16.73	1
ACC_059_2	EBI23548-2	5	2	53	102	92.0	1	45.40	3.18	16.67	1
ACC_059_3	EBI23548-2	11	3	54	103	92.7	1	45.29	3.22	16.80	1
ACC_060_1	EBI23548-3	7	1	54	107	95.8	1	21.43	6.13	15.07	1
ACC_060_2	EBI23548-3	10	2	52	105	93.5	1	21.49	6.11	15.01	1
ACC_060_3	EBI23548-3	14	3	53	106	94.2	1	21.38	6.15	15.14	1
ACC_061_1	EBI23565-1	1	1	58	106	69.3	1	33.29	5.35	15.84	1
ACC_061_2	EBI23565-1	4	2	56	104	67.0	1	33.35	5.33	15.78	1
ACC_061_3	EBI23565-1	9	3	57	105	67.7	1	33.24	5.37	15.91	1
ACC_062_1	EBI23565-2	3	1	60	113	100.9	1	49.53	7.09	9.32	1
ACC_062_2	EBI23565-2	16	2	58	111	98.6	1	49.59	7.07	9.26	1
ACC_062_3	EBI23565-2	6	3	59	112	99.3	1	49.48	7.11	9.39	1
ACC_063_1	EBI23565-3	15	1	58	113	92.9	1	38.87	1.48	7.83	1
ACC_063_2	EBI23565-3	12	2	56	111	90.6	1	38.93	1.46	7.77	1
ACC_063_3	EBI23565-3	2	3	57	112	91.3	1	38.82	1.50	7.90	1
ACC_064_1	EBI28301-1	8	1	60	114	86.3	1	26.99	5.45	10.51	1
ACC_064_2	EBI28301-1	13	2	58	112	84.0	1	27.05	5.43	10.45	1
ACC_064_3	EBI28301-1	11	3	59	113	84.7	1	26.94	5.47	10.58	1
ACC_065_1	EBI28301-2	14	1	57	122	116.1	1	30.76	6.34	11.07	1
ACC_065_2	EBI28301-2	10	2	55	120	113.8	1	30.82	6.32	11.01	1
ACC_065_3	EBI28301-2	5	3	56	121	114.5	1	30.71	6.36	11.14	1
ACC_066_1	EBI28301-3	7	1	60	124	116.7	1	45.27	-0.42	14.29	1
ACC_066_2	EBI28301-3	3	2	58	122	114.4	1	45.33	-0.40	14.23	1
ACC_066_3	EBI28301-3	9	3	59	123	115.1	1	45.22	-0.44	14.36	1
ACC_067_1	EBI28302-1	4	1	57	114	102.3	1	30.60	0.96	5.65	1
ACC_067_2	EBI28302-1	16	2	55	112	100.0	1	30.66	0.94	5.59	1
ACC_067_3	EBI28302-1	14	3	56	113	100.7	1	30.55	0.98	5.72	1
ACC_068_1	EBI28302-2	12	1	60	111	123.3	1	40.45	-1.09	15.64	1
ACC_068_2	EBI28302-2	5	2	58	109	121.0	1	40.51	-1.07	15.58	1
ACC_068_3	EBI28302-2	1	3	59	110	121.7	1	40.40	-1.11	15.71	1
ACC_069_1	EBI28302-3	15	1	54	103	94.5	1	38.67	3.15	10.41	1
ACC_069_2	EBI28302-3	9	2	52	101	92.2	1	38.73	3.13	10.35	1
ACC_069_3	EBI28302-3	6	3	53	102	92.9	1	38.62	3.17	10.48	1
ACC_070_1	EBI28303-1	2	1	55	104	85.9	1	31.42	5.52	9.58	1
ACC_070_2	EBI28303-1	8	2	53	102	83.6	1	31.48	5.50	9.52	1
ACC_070_3	EBI28303-1	13	3	54	103	84.3	1	31.37	5.54	9.65	1
ACC_071_1	EBI28303-2	14	1	55	101	67.1	1	60.50	7.41	7.76	1
ACC_071_2	EBI28303-2	3	2	53	99	64.8	1	60.56	7.39	7.70	1
ACC_071_3	EBI28303-2	10	3	54	100	65.5	1	60.45	7.43	7.83	1
ACC_072_1	EBI28303-3	7	1	57	105	104.7	1	44.79	3.98	5.77	1
ACC_072_2	EBI28303-3	12	2	55	103	102.4	1	44.85	3.96	5.71	1
ACC_072_3	EBI28303-3	16	3	56	104	103.1	1	44.74	4.00	5.84	1
ACC_073_1	EBI28304-1	4	1	58	114	104.5	1	17.14	7.71	13.45	1
ACC_073_2	EBI28304-1	9	2	56	112	102.2	1	17.20	7.69	13.39	1
ACC_073_3	EBI28304-1	15	3	57	113	102.9	1	17.09	7.73	13.52	1
ACC_074_1	EBI28304-2	13	1	59	110	102.3	1	40.14	0.49	11.13	1
ACC_074_2	EBI28304-2	2	2	57	108	100.0	1	40.20	0.47	11.07	1
ACC_074_3	EBI28304-2	6	3	58	109	100.7	1	40.09	0.51	11.20	1
ACC_075_1	EBI28304-3	1	1	55	120	113.9	1	31.32	-0.29	6.90	1
ACC_075_2	EBI28304-3	11	2	53	118	111.6	1	31.38	-0.27	6.84	1
ACC_075_3	EBI28304-3	8	3	54	119	112.3	1	31.27	-0.31	6.97	1
ACC_076_1	EBI28306-1	7	1	53	113	90.9	6	47.07	3.67	6.89	1
ACC_076_2	EBI28306-1	14	2	51	111	88.6	6	47.13	3.65	6.83	1
ACC_076_3	EBI28306-1	5	3	52	112	89.3	6	47.02	3.69	6.96	1
ACC_077_1	EBI28306-2	9	1	57	113	100.7	1	29.96	4.72	9.86	1
ACC_077_2	EBI28306-2	1	2	55	111	98.4	1	30.02	4.70	9.80	1
ACC_077_3	EBI28306-2	16	3	56	112	99.1	1	29.91	4.74	9.93	1
ACC_078_1	EBI28306-3	4	1	58	113	105.5	1	37.01	3.72	16.07	1
ACC_078_2	EBI28306-3	10	2	56	111	103.2	1	37.07	3.70	16.01	1
ACC_078_3	EBI28306-3	15	3	57	112	103.9	1	36.96	3.74	16.14	1
ACC_079_1	EBI28308-1	8	1	56	111	85.3	1	43.45	-1.16	10.10	1
ACC_079_2	EBI28308-1	2	2	54	109	83.0	1	43.51	-1.14	10.04	1
ACC_079_3	EBI28308-1	12	3	55	110	83.7	1	43.40	-1.18	10.17	1
ACC_080_1	EBI28308-2	1	1	54	114	97.1	1	47.20	3.59	6.24	1
ACC_080_2	EBI28308-2	5	2	52	112	94.8	1	47.26	3.57	6.18	1
ACC_080_3	EBI28308-2	9	3	53	113	95.5	1	47.15	3.61	6.31	1
ACC_081_1	EBI28308-3	10	1	56	109	114.3	1	25.72	0.67	10.14	1
ACC_081_2	EBI28308-3	14	2	54	107	112.0	1	25.78	0.65	10.08	1
ACC_081_3	EBI28308-3	7	3	55	108	112.7	1	25.67	0.69	10.21	1
ACC_082_1	EBI28309-1	8	1	57	111	95.5	4	34.72	5.41	10.05	1
ACC_082_2	EBI28309-1	13	2	55	109	93.2	4	34.78	5.39	9.99	1
ACC_082_3	EBI28309-1	6	3	56	110	93.9	4	34.67	5.43	10.12	1
ACC_083_1	EBI28309-2	3	1	60	116	102.9	4	33.26	4.68	2.54	1
ACC_083_2	EBI28309-2	16	2	58	114	100.6	4	33.32	4.66	2.48	1
ACC_083_3	EBI28309-2	12	3	59	115	101.3	4	33.21	4.70	2.61	1
ACC_084_1	EBI28309-3	15	1	61	110	103.5	4	31.41	1.54	10.73	1
ACC_084_2	EBI28309-3	1	2	59	108	101.2	4	31.47	1.52	10.67	1
ACC_084_3	EBI28309-3	4	3	60	109	101.9	4	31.36	1.56	10.80	1
ACC_085_1	EBI28316-1	8	1	60	116	92.3	3	56.56	2.57	10.18	1
ACC_085_2	EBI28316-1	14	2	58	114	90.0	3	56.62	2.55	10.12	1
ACC_085_3	EBI28316-1	2	3	59	115	90.7	3	56.51	2.59	10.25	1
ACC_086_1	EBI28316-2	7	1	61	124	94.0	3	42.41	1.26	13.06	1
ACC_086_2	EBI28316-2	11	2	59	122	91.7	3	42.47	1.24	13.00	1
ACC_086_3	EBI28316-2	3	3	60	123	92.4	3	42.36	1.28	13.13	1
ACC_087_1	EBI28316-3	13	1	61	117	86.7	3	25.09	3.65	16.63	1
ACC_087_2	EBI28316-3	4	2	59	115	84.4	3	25.15	3.63	16.57	1
ACC_087_3	EBI28316-3	10	3	60	116	85.1	3	25.04	3.67	16.70	1
ACC_088_1	EBI28318-1	5	1	59	119	79.3	6	47.75	6.09	14.39	1
ACC_088_2	EBI28318-1	12	2	57	117	77.0	6	47.81	6.07	14.33	1
ACC_088_3	EBI28318-1	1	3	58	118	77.7	6	47.70	6.11	14.46	1
ACC_089_1	EBI28318-2	2	1	60	117	82.5	6	60.27	1.43	10.07	1
ACC_089_2	EBI28318-2	16	2	58	115	80.2	6	60.33	1.41	10.01	1
ACC_089_3	EBI28318-2	4	3	59	116	80.9	6	60.22	1.45	10.14	1
ACC_090_1	EBI28318-3	11	1	58	115	105.8	6	48.94	5.01	7.47	1
ACC_090_2	EBI28318-3	6	2	56	113	103.5	6	49.00	4.99	7.41	1
ACC_090_3	EBI28318-3	9	3	57	114	104.2	6	48.89	5.03	7.54	1
ACC_091_1	EBI28320-1	14	1	60	112	78.1	6	22.40	2.53	18.88	1
ACC_091_2	EBI28320-1	5	2	58	110	75.8	6	22.46	2.51	18.82	1
ACC_091_3	EBI28320-1	8	3	59	111	76.5	6	22.35	2.55	18.95	1
ACC_092_1	EBI28320-2	7	1	61	112	98.3	6	33.16	1.90	11.08	1
ACC_092_2	EBI28320-2	13	2	59	110	96.0	6	33.22	1.88	11.02	1
ACC_092_3	EBI28320-2	3	3	60	111	96.7	6	33.11	1.92	11.15	1
ACC_093_1	EBI28320-3	15	1	55	111	116.5	6	41.92	-0.03	13.25	1
ACC_093_2	EBI28320-3	10	2	53	109	114.2	6	41.98	-0.02	13.19	1
ACC_093_3	EBI28320-3	1	3	54	110	114.9	6	41.87	-0.04	13.32	1
ACC_094_1	GK-012-1	4	1	61	116	111.7	1	44.03	2.36	8.04	1
ACC_094_2	GK-012-1	13	2	59	114	109.4	1	44.09	2.34	7.98	1
ACC_094_3	GK-012-1	9	3	60	115	110.1	1	43.98	2.38	8.11	1
ACC_095_1	GK-012-2	16	1	61	116	107.9	1	49.46	3.81	13.60	1
ACC_095_2	GK-012-2	7	2	59	114	105.6	1	49.52	3.79	13.54	1
ACC_095_3	GK-012-2	3	3	60	115	106.3	1	49.41	3.83	13.67	1
ACC_096_1	GK-012-3	2	1	59	94	84.5	2	49.16	3.91	15.10	1
ACC_096_2	GK-012-3	5	2	57	92	82.2	2	49.22	3.89	15.04	1
ACC_096_3	GK-012-3	15	3	58	93	82.9	2	49.11	3.93	15.17	1
ACC_097_1	GM-012-1	1	1	62	96	92.5	2	78.27	5.04	15.54	1
ACC_097_2	GM-012-1	11	2	60	94	90.2	2	78.33	5.02	15.48	1
ACC_097_3	GM-012-1	7	3	61	95	90.9	2	78.22	5.06	15.61	1
ACC_098_1	GM-012-2	14	1	58	107	74.9	1	44.14	5.51	12.93	1
ACC_098_2	GM-012-2	8	2	56	105	72.6	1	44.20	5.49	12.87	1
ACC_098_3	GM-012-2	6	3	57	106	73.3	1	44.09	5.53	13.00	1
ACC_099_1	GM-012-3	13	1	60	104	104.1	1	50.01	1.10	10.73	1
ACC_099_2	GM-012-3	10	2	58	102	101.8	1	50.07	1.08	10.67	1
ACC_099_3	GM-012-3	3	3	59	103	102.5	1	49.96	1.12	10.80	1
ACC_100_1	Gondar-1-1	4	1	62	117	83.9	2	48.12	0.12	11.77	1
ACC_100_2	Gondar-1-1	12	2	60	115	81.6	2	48.18	0.10	11.71	1
ACC_100_3	Gondar-1-1	14	3	61	116	82.3	2	48.07	0.14	11.84	1
ACC_101_1	Gondar-1-2	10	1	60	118	81.3	2	44.97	6.87	7.41	1
ACC_101_2	Gondar-1-2	5	2	58	116	79.0	2	45.03	6.85	7.35	1
ACC_101_3	Gondar-1-2	8	3	59	117	79.7	2	44.92	6.89	7.48	1
ACC_102_1	Gondar-1-3	2	1	54	112	121.9	2	34.92	4.60	18.48	1
ACC_102_2	Gondar-1-3	1	2	52	110	119.6	2	34.98	4.58	18.42	1
ACC_102_3	Gondar-1-3	15	3	53	111	120.3	2	34.87	4.62	18.55	1
ACC_103_1	HM-012-1	16	1	55	113	96.1	4	46.09	2.00	11.30	1
ACC_103_2	HM-012-1	9	2	53	111	93.8	4	46.15	1.98	11.24	1
ACC_103_3	HM-012-1	11	3	54	112	94.5	4	46.04	2.02	11.37	1
ACC_104_1	HM-012-2	6	1	59	108	111.3	4	30.16	7.52	11.24	1
ACC_104_2	HM-012-2	14	2	57	106	109.0	4	30.22	7.50	11.18	1
ACC_104_3	HM-012-2	4	3	58	107	109.7	4	30.11	7.54	11.31	1
ACC_105_1	HM-012-3	10	1	62	106	110.9	4	35.74	4.08	13.15	1
ACC_105_2	HM-012-3	12	2	60	104	108.6	4	35.80	4.06	13.09	1
ACC_105_3	HM-012-3	1	3	61	105	109.3	4	35.69	4.10	13.22	1
ACC_106_1	Humera-1-1	8	1	58	106	108.5	2	33.15	6.63	12.39	1
ACC_106_2	Humera-1-1	13	2	56	104	106.2	2	33.21	6.61	12.33	1
ACC_106_3	Humera-1-1	6	3	57	105	106.9	2	33.10	6.65	12.46	1
ACC_107_1	Humera-1-2	2	1	60	106	92.9	2	39.05	3.96	11.59	1
ACC_107_2	Humera-1-2	9	2	58	104	90.6	2	39.11	3.94	11.53	1
ACC_107_3	Humera-1-2	4	3	59	105	91.3	2	39.00	3.98	11.66	1
ACC_108_1	Humera-1-3	5	1	56	107	85.1	2	62.27	8.75	8.45	1
ACC_108_2	Humera-1-3	14	2	54	105	82.8	2	62.33	8.73	8.39	1
ACC_108_3	Humera-1-3	11	3	55	106	83.5	2	62.22	8.77	8.52	1
ACC_109_1	Kelafo-74-1	7	1	64	115	115.6	7	18.78	8.01	12.36	1
ACC_109_2	Kelafo-74-1	1	2	62	113	113.3	7	18.84	7.99	12.30	1
ACC_109_3	Kelafo-74-1	9	3	63	114	114.0	7	18.73	8.03	12.43	1
ACC_110_1	Kelafo-74-2	2	1	63	114	134.5	7	45.34	3.20	16.73	1
ACC_110_2	Kelafo-74-2	14	2	61	112	132.2	7	45.40	3.18	16.67	1
ACC_110_3	Kelafo-74-2	12	3	62	113	132.9	7	45.29	3.22	16.80	1
ACC_111_1	Kelafo-74-3	10	1	65	117	156.5	7	21.43	6.13	15.07	1
ACC_111_2	Kelafo-74-3	8	2	63	115	154.2	7	21.49	6.11	15.01	1
ACC_111_3	Kelafo-74-3	6	3	64	116	154.9	7	21.38	6.15	15.14	1
ACC_112_1	KG-012-1	3	1	58	105	111.5	7	33.29	5.35	15.84	1
ACC_112_2	KG-012-1	9	2	56	103	109.2	7	33.35	5.33	15.78	1
ACC_112_3	KG-012-1	5	3	57	104	109.9	7	33.24	5.37	15.91	1
ACC_113_1	KG-012-2	13	1	46	95	81.3	7	49.53	7.09	9.32	1
ACC_113_2	KG-012-2	10	2	44	93	79.0	7	49.59	7.07	9.26	1
ACC_113_3	KG-012-2	1	3	45	94	79.7	7	49.48	7.11	9.39	1
ACC_114_1	KG-012-3	8	1	49	95	88.5	7	38.87	1.48	7.83	1
ACC_114_2	KG-012-3	4	2	47	93	86.2	7	38.93	1.46	7.77	1
ACC_114_3	KG-012-3	12	3	48	94	86.9	7	38.82	1.50	7.90	1
ACC_115_1	MG-012-1	15	1	49	93	79.3	6	26.99	5.45	10.51	1
ACC_115_2	MG-012-1	2	2	47	91	77.0	6	27.05	5.43	10.45	1
ACC_115_3	MG-012-1	14	3	48	92	77.7	6	26.94	5.47	10.58	1
ACC_116_1	MG-012-2	8	1	53	96	91.3	6	30.76	6.34	11.07	1
ACC_116_2	MG-012-2	3	2	51	94	89.0	6	30.82	6.32	11.01	1
ACC_116_3	MG-012-2	1	3	52	95	89.7	6	30.71	6.36	11.14	1
ACC_117_1	MG-012-3	11	1	62	123	89.1	6	45.27	-0.42	14.29	1
ACC_117_2	MG-012-3	6	2	60	121	86.8	6	45.33	-0.40	14.23	1
ACC_117_3	MG-012-3	16	3	61	122	87.5	6	45.22	-0.44	14.36	1
ACC_118_1	MT-023-1	12	1	59	109	115.3	4	30.60	0.96	5.65	1
ACC_118_2	MT-023-1	5	2	57	107	113.0	4	30.66	0.94	5.59	1
ACC_118_3	MT-023-1	7	3	58	108	113.7	4	30.55	0.98	5.72	1
ACC_119_1	MT-023-2	14	1	54	102	83.9	4	40.45	-1.09	15.64	1
ACC_119_2	MT-023-2	9	2	52	100	81.6	4	40.51	-1.07	15.58	1
ACC_119_3	MT-023-2	1	3	53	101	82.3	4	40.40	-1.11	15.71	1
ACC_120_1	MT-023-3	15	1	51	104	102.5	4	38.67	3.15	10.41	1
ACC_120_2	MT-023-3	2	2	49	102	100.2	4	38.73	3.13	10.35	1
ACC_120_3	MT-023-3	12	3	50	103	100.9	4	38.62	3.17	10.48	1
ACC_121_1	MT-075-1	4	1	58	117	103.3	4	31.42	5.52	9.58	1
ACC_121_2	MT-075-1	14	2	56	115	101.0	4	31.48	5.50	9.52	1
ACC_121_3	MT-075-1	10	3	57	116	101.7	4	31.37	5.54	9.65	1
ACC_122_1	MT-075-2	3	1	57	123	96.1	4	60.50	7.41	7.76	1
ACC_122_2	MT-075-2	9	2	55	121	93.8	4	60.56	7.39	7.70	1
ACC_122_3	MT-075-2	5	3	56	122	94.5	4	60.45	7.43	7.83	1
ACC_123_1	MT-075-3	8	1	58	114	107.3	4	44.79	3.98	5.77	1
ACC_123_2	MT-075-3	11	2	56	112	105.0	4	44.85	3.96	5.71	1
ACC_123_3	MT-075-3	6	3	57	113	105.7	4	44.74	4.00	5.84	1
ACC_124_1	Setit-1-1	13	1	62	113	132.3	1	17.14	7.71	13.45	1
ACC_124_2	Setit-1-1	9	2	60	111	130.0	1	17.20	7.69	13.39	1
ACC_124_3	Setit-1-1	7	3	61	112	130.7	1	17.09	7.73	13.52	1
ACC_125_1	Setit-1-2	16	1	61	102	70.5	1	40.14	0.49	11.13	1
ACC_125_2	Setit-1-2	5	2	59	100	68.2	1	40.20	0.47	11.07	1
ACC_125_3	Setit-1-2	3	3	60	101	68.9	1	40.09	0.51	11.20	1
ACC_126_1	Setit-1-3	2	1	63	108	83.9	1	31.32	-0.29	6.90	1
ACC_126_2	Setit-1-3	12	2	61	106	81.6	1	31.38	-0.27	6.84	1
ACC_126_3	Setit-1-3	8	3	62	107	82.3	1	31.27	-0.31	6.97	1
ACC_127_1	Setit-2-1	9	1	58	114	109.3	1	47.07	3.67	6.89	1
ACC_127_2	Setit-2-1	5	2	56	112	107.0	1	47.13	3.65	6.83	1
ACC_127_3	Setit-2-1	13	3	57	113	107.7	1	47.02	3.69	6.96	1
ACC_128_1	Setit-2-2	2	1	57	115	104.7	1	29.96	4.72	9.86	1
ACC_128_2	Setit-2-2	14	2	55	113	102.4	1	30.02	4.70	9.80	1
ACC_128_3	Setit-2-2	7	3	56	114	103.1	1	29.91	4.74	9.93	1
ACC_129_1	Setit-2-3	1	1	60	108	89.3	1	37.01	3.72	16.07	1
ACC_129_2	Setit-2-3	10	2	58	106	87.0	1	37.07	3.70	16.01	1
ACC_129_3	Setit-2-3	3	3	59	107	87.7	1	36.96	3.74	16.14	1
ACC_130_1	TM-023-1	16	1	57	114	100.7	3	43.45	-1.16	10.10	1
ACC_130_2	TM-023-1	6	2	55	112	98.4	3	43.51	-1.14	10.04	1
ACC_130_3	TM-023-1	12	3	56	113	99.1	3	43.40	-1.18	10.17	1
ACC_131_1	TM-023-2	8	1	56	112	85.6	3	47.20	3.59	6.24	1
ACC_131_2	TM-023-2	4	2	54	110	83.3	3	47.26	3.57	6.18	1
ACC_131_3	TM-023-2	11	3	55	111	84.0	3	47.15	3.61	6.31	1
ACC_132_1	TM-023-3	15	1	54	115	68.9	3	25.72	0.67	10.14	1
ACC_132_2	TM-023-3	9	2	52	113	66.6	3	25.78	0.65	10.08	1
ACC_132_3	TM-023-3	7	3	53	114	67.3	3	25.67	0.69	10.21	1
ACC_133_1	TZ-013-1	1	1	62	113	71.8	6	34.72	5.41	10.05	1
ACC_133_2	TZ-013-1	10	2	60	111	69.5	6	34.78	5.39	9.99	1
ACC_133_3	TZ-013-1	13	3	61	112	70.2	6	34.67	5.43	10.12	1
ACC_134_1	TZ-013-2	5	1	63	113	121.1	6	33.26	4.68	2.54	1
ACC_134_2	TZ-013-2	3	2	61	111	118.8	6	33.32	4.66	2.48	1
ACC_134_3	TZ-013-2	14	3	62	112	119.5	6	33.21	4.70	2.61	1
ACC_135_1	TZ-013-3	6	1	53	99	136.9	6	31.41	1.54	10.73	1
ACC_135_2	TZ-013-3	16	2	51	97	134.6	6	31.47	1.52	10.67	1
ACC_135_3	TZ-013-3	8	3	52	98	135.4	6	31.36	1.56	10.80	1
ACC_136_1	TZ-054-1	12	1	51	97	125.1	6	56.56	2.57	10.18	1
ACC_136_2	TZ-054-1	9	2	49	95	122.8	6	56.62	2.55	10.12	1
ACC_136_3	TZ-054-1	4	3	50	96	123.5	6	56.51	2.59	10.25	1
ACC_137_1	TZ-054-2	7	1	55	101	139.8	6	42.41	1.26	13.06	1
ACC_137_2	TZ-054-2	2	2	53	99	137.5	6	42.47	1.24	13.00	1
ACC_137_3	TZ-054-2	10	3	54	100	138.2	6	42.36	1.28	13.13	1
ACC_138_1	TZ-054-3	5	1	56	102	156.2	6	25.09	3.65	16.63	1
ACC_138_2	TZ-054-3	11	2	54	100	153.9	6	25.15	3.63	16.57	1
ACC_138_3	TZ-054-3	16	3	55	101	154.6	6	25.04	3.67	16.70	1
ACC_139_1	WARC-S-001-1	7	1	58	105	137.9	1	47.75	6.09	14.39	1
ACC_139_2	WARC-S-001-1	12	2	56	103	135.6	1	47.81	6.07	14.33	1
ACC_139_3	WARC-S-001-1	3	3	57	104	136.3	1	47.70	6.11	14.46	1
ACC_140_1	WARC-S-001-2	5	1	50	96	118.9	1	60.27	1.43	10.07	1
ACC_140_2	WARC-S-001-2	8	2	48	94	116.6	1	60.33	1.41	10.01	1
ACC_140_3	WARC-S-001-2	14	3	49	95	117.2	1	60.22	1.45	10.14	1
ACC_141_1	WARC-S-001-3	6	1	49	95	118.9	1	48.94	5.01	7.47	1
ACC_141_2	WARC-S-001-3	10	2	47	93	116.6	1	49.00	4.99	7.41	1
ACC_141_3	WARC-S-001-3	1	3	48	94	117.2	1	48.89	5.03	7.54	1
ACC_142_1	WARC-S-002-1	9	1	53	99	132.2	1	22.40	2.53	18.88	1
ACC_142_2	WARC-S-002-1	14	2	51	97	129.9	1	22.46	2.51	18.82	1
ACC_142_3	WARC-S-002-1	5	3	52	98	130.6	1	22.35	2.55	18.95	1
ACC_143_1	WARC-S-002-2	11	1	54	100	91.9	1	33.16	1.90	11.08	1
ACC_143_2	WARC-S-002-2	6	2	52	98	89.6	1	33.22	1.88	11.02	1
ACC_143_3	WARC-S-002-2	3	3	53	99	90.3	1	33.11	1.92	11.15	1
ACC_144_1	WARC-S-002-3	8	1	58	105	95.4	1	41.92	-0.03	13.25	1
ACC_144_2	WARC-S-002-3	2	2	56	103	93.1	1	41.98	-0.02	13.19	1
ACC_144_3	WARC-S-002-3	15	3	57	104	93.8	1	41.87	-0.04	13.32	1
ACC_145_1	WARC-S-003-1	12	1	59	107	117.2	2	44.03	2.36	8.04	1
ACC_145_2	WARC-S-003-1	7	2	57	105	114.9	2	44.09	2.34	7.98	1
ACC_145_3	WARC-S-003-1	4	3	58	106	115.6	2	43.98	2.38	8.11	1
ACC_146_1	WARC-S-003-2	10	1	60	110	108.8	2	49.46	3.81	13.60	1
ACC_146_2	WARC-S-003-2	5	2	58	108	106.5	2	49.52	3.79	13.54	1
ACC_146_3	WARC-S-003-2	1	3	59	109	107.2	2	49.41	3.83	13.67	1
ACC_147_1	WARC-S-003-3	6	1	61	112	133.6	2	49.16	3.91	15.10	1
ACC_147_2	WARC-S-003-3	13	2	59	110	131.3	2	49.22	3.89	15.04	1
ACC_147_3	WARC-S-003-3	16	3	60	111	132.0	2	49.11	3.93	15.17	1
ACC_148_1	WARC-S-004-1	9	1	52	98	110.7	1	78.27	5.04	15.54	1
ACC_148_2	WARC-S-004-1	14	2	50	96	108.4	1	78.33	5.02	15.48	1
ACC_148_3	WARC-S-004-1	7	3	51	97	109.1	1	78.22	5.06	15.61	1
ACC_149_1	WARC-S-004-2	2	1	51	97	101.3	1	44.14	5.51	12.93	1
ACC_149_2	WARC-S-004-2	11	2	49	95	99.0	1	44.20	5.49	12.87	1
ACC_149_3	WARC-S-004-2	4	3	50	96	99.7	1	44.09	5.53	13.00	1
ACC_150_1	WARC-S-004-3	8	1	54	101	155.1	1	50.01	1.10	10.73	1
ACC_150_2	WARC-S-004-3	12	2	52	99	152.8	1	50.07	1.08	10.67	1
ACC_150_3	WARC-S-004-3	15	3	53	100	153.5	1	49.96	1.12	10.80	1
ACC_151_1	WARC-S-005-1	10	1	55	102	123.5	1	48.12	0.12	11.77	1
ACC_151_2	WARC-S-005-1	5	2	53	100	121.2	1	48.18	0.10	11.71	1
ACC_151_3	WARC-S-005-1	3	3	54	101	121.9	1	48.07	0.14	11.84	1
ACC_152_1	WARC-S-005-2	6	1	56	103	129.0	1	44.97	6.87	7.41	1
ACC_152_2	WARC-S-005-2	9	2	54	101	126.7	1	45.03	6.85	7.35	1
ACC_152_3	WARC-S-005-2	14	3	55	102	127.4	1	44.92	6.89	7.48	1
ACC_153_1	WARC-S-005-3	1	1	57	104	101.1	1	34.92	4.60	18.48	1
ACC_153_2	WARC-S-005-3	7	2	55	102	98.8	1	34.98	4.58	18.42	1
ACC_153_3	WARC-S-005-3	12	3	56	103	99.5	1	34.87	4.62	18.55	1
ACC_154_1	WARC-S-006-1	8	1	55	102	117.5	1	46.09	2.00	11.30	1
ACC_154_2	WARC-S-006-1	2	2	53	100	115.2	1	46.15	1.98	11.24	1
ACC_154_3	WARC-S-006-1	15	3	54	101	115.9	1	46.04	2.02	11.37	1
ACC_155_1	WARC-S-006-2	3	1	56	103	129.8	1	30.16	7.52	11.24	1
ACC_155_2	WARC-S-006-2	10	2	54	101	127.5	1	30.22	7.50	11.18	1
ACC_155_3	WARC-S-006-2	5	3	55	102	128.2	1	30.11	7.54	11.31	1
ACC_156_1	WARC-S-006-3	14	1	51	97	106.2	1	35.74	4.08	13.15	1
ACC_156_2	WARC-S-006-3	1	2	49	95	103.9	1	35.80	4.06	13.09	1
ACC_156_3	WARC-S-006-3	6	3	50	96	104.6	1	35.69	4.10	13.22	1
ACC_157_1	WARC-S-007-1	7	1	52	98	134.7	2	33.15	6.63	12.39	1
ACC_157_2	WARC-S-007-1	12	2	50	96	132.4	2	33.21	6.61	12.33	1
ACC_157_3	WARC-S-007-1	9	3	51	97	133.1	2	33.10	6.65	12.46	1
ACC_158_1	WARC-S-007-2	4	1	57	104	116.5	2	39.05	3.96	11.59	1
ACC_158_2	WARC-S-007-2	13	2	55	102	114.2	2	39.11	3.94	11.53	1
ACC_158_3	WARC-S-007-2	10	3	56	103	114.9	2	39.00	3.98	11.66	1
ACC_159_1	WARC-S-007-3	6	1	58	106	122.3	2	62.27	8.75	8.45	1
ACC_159_2	WARC-S-007-3	11	2	56	104	120.0	2	62.33	8.73	8.39	1
ACC_159_3	WARC-S-007-3	8	3	57	105	120.7	2	62.22	8.77	8.52	1
ACC_160_1	WARC-S-008-1	9	1	55	103	116.5	4	18.78	8.01	12.36	1
ACC_160_2	WARC-S-008-1	2	2	53	101	114.2	4	18.84	7.99	12.30	1
ACC_160_3	WARC-S-008-1	15	3	54	102	114.9	4	18.73	8.03	12.43	1
ACC_161_1	WARC-S-008-2	12	1	56	104	162.3	4	45.34	3.20	16.73	1
ACC_161_2	WARC-S-008-2	7	2	54	102	160.0	4	45.40	3.18	16.67	1
ACC_161_3	WARC-S-008-2	4	3	55	103	160.7	4	45.29	3.22	16.80	1
ACC_162_1	WARC-S-008-3	5	1	50	96	127.5	4	21.43	6.13	15.07	1
ACC_162_2	WARC-S-008-3	1	2	48	94	125.2	4	21.49	6.11	15.01	1
ACC_162_3	WARC-S-008-3	13	3	49	95	125.9	1	21.38	6.15	15.14	1
ACC_163_1	WARC-S-009-1	8	1	49	95	107.9	1	33.29	5.35	15.84	1
ACC_163_2	WARC-S-009-1	3	2	47	93	105.6	1	33.35	5.33	15.78	1
ACC_163_3	WARC-S-009-1	10	3	48	94	106.3	2	33.24	5.37	15.91	1
ACC_164_1	WARC-S-009-2	6	1	58	108	176.5	2	48.23	2.98	18.05	1
ACC_164_2	WARC-S-009-2	11	2	56	106	174.2	2	48.29	2.96	17.99	1
ACC_164_3	WARC-S-009-2	14	3	57	107	174.9	2	48.18	3.00	18.12	1
ACC_165_1	WARC-S-009-3	2	1	52	100	140.8	2	24.56	5.89	16.22	1
ACC_165_2	WARC-S-009-3	5	2	50	98	138.5	2	24.62	5.87	16.16	1
ACC_165_3	WARC-S-009-3	12	3	51	99	139.2	2	24.51	5.91	16.29	1
ACC_166_1	WARC-S-010-1	9	1	51	99	115.2	1	36.45	5.02	17.01	1
ACC_166_2	WARC-S-010-1	4	2	49	97	112.9	1	36.51	5.00	16.95	1
ACC_166_3	WARC-S-010-1	13	3	50	98	113.6	1	36.40	5.04	17.08	1
ACC_167_1	WARC-S-010-2	7	1	60	112	184.7	1	51.12	2.76	19.37	1
ACC_167_2	WARC-S-010-2	2	2	58	110	182.4	1	51.18	2.74	19.31	1
ACC_167_3	WARC-S-010-2	15	3	59	111	183.1	1	51.07	2.78	19.44	1
ACC_168_1	WARC-S-010-3	10	1	54	104	154.1	1	27.69	5.65	17.37	1
ACC_168_2	WARC-S-010-3	5	2	52	102	151.8	1	27.75	5.63	17.31	1
ACC_168_3	WARC-S-010-3	1	3	53	103	152.5	1	27.64	5.67	17.44	1
ACC_169_1	WARC-S-012-1	14	1	53	103	123.4	1	39.61	4.69	18.18	1
ACC_169_2	WARC-S-012-1	3	2	51	101	121.1	1	39.67	4.67	18.12	1
ACC_169_3	WARC-S-012-1	8	3	52	102	121.8	1	39.56	4.71	18.25	1
ACC_170_1	WARC-S-012-2	6	1	62	116	192.9	1	53.01	2.54	20.69	1
ACC_170_2	WARC-S-012-2	11	2	60	114	190.6	1	53.07	2.52	20.63	1
ACC_170_3	WARC-S-012-2	4	3	61	115	191.3	1	52.96	2.56	20.76	1
ACC_171_1	WARC-S-012-3	7	1	56	108	167.4	1	30.82	5.41	18.52	1
ACC_171_2	WARC-S-012-3	12	2	54	106	165.1	1	30.88	5.39	18.46	1
ACC_171_3	WARC-S-012-3	9	3	55	107	165.8	1	30.77	5.43	18.59	1
ACC_172_1	WARC-S-013-1	2	1	55	107	131.6	1	42.77	4.36	19.35	1
ACC_172_2	WARC-S-013-1	13	2	53	105	129.3	1	42.83	4.34	19.29	1
ACC_172_3	WARC-S-013-1	10	3	54	106	130.0	1	42.72	4.38	19.42	1
ACC_173_1	WARC-S-013-2	8	1	64	120	201.1	1	55.90	2.32	22.01	1
ACC_173_2	WARC-S-013-2	1	2	62	118	198.8	1	55.96	2.30	21.95	1
ACC_173_3	WARC-S-013-2	14	3	63	119	199.5	1	55.85	2.34	22.08	1
ACC_174_1	WARC-S-013-3	4	1	58	112	180.7	1	33.95	5.17	19.67	1
ACC_174_2	WARC-S-013-3	11	2	56	110	178.4	1	34.01	5.15	19.61	1
ACC_174_3	WARC-S-013-3	6	3	57	111	179.1	1	33.90	5.19	19.74	1
ACC_175_1	WARC-S-014-1	10	1	57	111	139.8	4	45.93	4.03	20.52	1
ACC_175_2	WARC-S-014-1	5	2	55	109	137.5	4	45.99	4.01	20.46	1
ACC_175_3	WARC-S-014-1	12	3	56	110	138.2	4	45.88	4.05	20.59	1
ACC_176_1	WARC-S-014-2	9	1	66	124	209.3	4	58.79	2.10	23.33	1
ACC_176_2	WARC-S-014-2	4	2	64	122	207.0	4	58.85	2.08	23.27	1
ACC_176_3	WARC-S-014-2	7	3	65	123	207.7	4	58.74	2.12	23.40	1
ACC_177_1	WARC-S-014-3	2	1	60	116	194.0	4	37.08	4.93	20.82	1
ACC_177_2	WARC-S-014-3	13	2	58	114	191.7	4	37.14	4.91	20.76	1
ACC_177_3	WARC-S-014-3	10	3	59	115	192.4	4	37.03	4.95	20.89	1
ACC_178_1	WARC-S-015-1	8	1	59	115	148.0	4	49.09	3.70	21.69	1
ACC_178_2	WARC-S-015-1	3	2	57	113	145.7	4	49.15	3.68	21.63	1
ACC_178_3	WARC-S-015-1	14	3	58	114	146.4	4	49.04	3.72	21.76	1
ACC_179_1	WARC-S-015-2	6	1	68	128	217.5	4	61.68	1.88	24.65	1
ACC_179_2	WARC-S-015-2	11	2	66	126	215.2	4	61.74	1.86	24.59	1
ACC_179_3	WARC-S-015-2	4	3	67	127	215.9	4	61.63	1.90	24.72	1
ACC_180_1	WARC-S-015-3	10	1	62	120	207.3	4	40.21	4.69	21.97	1
ACC_180_2	WARC-S-015-3	5	2	60	118	205.0	4	40.27	4.67	21.91	1
ACC_180_3	WARC-S-015-3	12	3	61	119	205.7	4	40.16	4.71	22.04	1
ACC_181_1	WARC-S-016-1	14	1	61	119	156.2	3	52.25	3.37	22.86	1
ACC_181_2	WARC-S-016-1	5	2	59	117	153.9	3	52.31	3.35	22.80	1
ACC_181_3	WARC-S-016-1	11	3	60	118	154.6	3	52.20	3.39	22.93	1
ACC_182_1	WARC-S-016-2	4	1	70	132	225.7	3	64.57	1.66	25.97	1
ACC_182_2	WARC-S-016-2	9	2	68	130	223.4	3	64.63	1.64	25.91	1
ACC_182_3	WARC-S-016-2	12	3	69	131	224.1	3	64.52	1.68	26.04	1
ACC_183_1	WARC-S-016-3	11	1	64	124	220.6	3	43.34	4.45	23.12	1
ACC_183_2	WARC-S-016-3	6	2	62	122	218.3	3	43.40	4.43	23.06	1
ACC_183_3	WARC-S-016-3	14	3	63	123	219.0	3	43.29	4.47	23.19	1
ACC_184_1	WARC-S-017-1	3	1	63	123	164.4	3	55.41	3.04	24.03	1
ACC_184_2	WARC-S-017-1	8	2	61	121	162.1	3	55.47	3.02	23.97	1
ACC_184_3	WARC-S-017-1	13	3	62	122	162.8	3	55.36	3.06	24.10	1
ACC_185_1	WARC-S-017-2	11	1	72	136	233.9	3	67.46	1.44	27.29	1
ACC_185_2	WARC-S-017-2	4	2	70	134	231.6	3	67.52	1.42	27.23	1
ACC_185_3	WARC-S-017-2	9	3	71	135	232.3	3	67.41	1.46	27.36	1
ACC_186_1	WARC-S-017-3	7	1	66	128	233.9	3	46.47	4.21	24.27	1
ACC_186_2	WARC-S-017-3	12	2	64	126	231.6	3	46.53	4.19	24.21	1
ACC_186_3	WARC-S-017-3	5	3	65	127	232.3	3	46.42	4.23	24.34	1
ACC_187_1	WARC-S-018-1	14	1	65	127	172.6	3	58.57	2.71	25.20	1
ACC_187_2	WARC-S-018-1	7	2	63	125	170.3	3	58.63	2.69	25.14	1
ACC_187_3	WARC-S-018-1	11	3	64	126	171.0	3	58.52	2.73	25.27	1
ACC_188_1	WARC-S-018-2	5	1	74	140	242.1	3	70.35	1.22	28.61	1
ACC_188_2	WARC-S-018-2	10	2	72	138	239.8	3	70.41	1.20	28.55	1
ACC_188_3	WARC-S-018-2	3	3	73	139	240.5	3	70.30	1.24	28.68	1
ACC_189_1	WARC-S-018-3	11	1	68	132	247.2	3	49.60	3.97	25.42	1
ACC_189_2	WARC-S-018-3	4	2	66	130	244.9	3	49.66	3.95	25.36	1
ACC_189_3	WARC-S-018-3	9	3	67	131	245.6	3	49.55	3.99	25.49	1
ACC_190_1	WARC-S-019-1	3	1	67	131	180.8	3	61.73	2.38	26.37	1
ACC_190_2	WARC-S-019-1	8	2	65	129	178.5	3	61.79	2.36	26.31	1
ACC_190_3	WARC-S-019-1	13	3	66	130	179.2	3	61.68	2.40	26.44	1
ACC_191_1	WARC-S-019-2	12	1	65	117	124.2	3	49.20	37.6	9.21	1
ACC_191_2	WARC-S-019-2	5	2	63	115	121.9	3	49.20	37.6	9.21	1
ACC_191_3	WARC-S-019-2	10	3	64	116	122.6	3	49.20	37.6	9.21	1
ACC_192_1	WARC-S-019-3	8	1	62	111	106.9	2	48.00	4.5	10.80	1
ACC_192_2	WARC-S-019-3	3	2	60	109	104.6	2	48.00	4.5	10.80	1
ACC_192_3	WARC-S-019-3	13	3	61	110	105.3	2	48.00	4.5	10.80	1
ACC_193_1	WARC-S-020-1	9	1	63	113	105.3	2	48.30	27.6	9.22	1
ACC_193_2	WARC-S-020-1	14	2	61	111	103.0	2	48.30	27.6	9.22	1
ACC_193_3	WARC-S-020-1	7	3	62	112	103.7	2	48.30	27.6	9.22	1
ACC_194_1	WARC-S-020-2	7	1	64	114	142.9	2	48.80	35.6	8.69	1
ACC_194_2	WARC-S-020-2	12	2	62	112	140.6	2	48.80	35.6	8.69	1
ACC_194_3	WARC-S-020-2	5	3	63	113	141.3	2	48.80	35.6	8.69	1
ACC_195_1	WARC-S-020-3	10	1	65	116	153.1	2	49.00	25.2	11.23	1
ACC_195_2	WARC-S-020-3	3	2	63	114	150.8	2	49.00	25.2	11.23	1
ACC_195_3	WARC-S-020-3	8	3	64	115	151.5	2	49.00	25.2	11.23	1
ACC_196_1	ZT-013-1	5	1	59	107	123.3	5	46.00	23.9	12.18	1
ACC_196_2	ZT-013-1	10	2	57	105	121.0	5	46.30	28.5	16.72	1
ACC_196_3	ZT-013-1	3	3	58	106	121.7	5	46.30	28.5	16.72	1
ACC_197_1	ZT-013-2	14	1	60	109	123.3	5	46.30	28.5	16.72	1
ACC_197_2	ZT-013-2	7	2	58	107	121.0	5	46.30	28.5	16.72	1
ACC_197_3	ZT-013-2	11	3	59	108	121.7	5	46.30	28.5	16.72	1
ACC_198_1	ZT-054-1	6	1	54	100	157.2	5	43.00	43.6	8.50	1
ACC_198_2	ZT-054-1	11	2	52	98	154.9	5	43.30	43.5	7.04	1
ACC_198_3	ZT-054-1	4	3	53	99	155.6	5	43.30	43.5	7.04	1
ACC_199_1	ZT-054-2	9	1	55	101	142.1	5	43.30	43.5	7.04	1
ACC_199_2	ZT-054-2	14	2	53	99	139.8	5	43.30	43.5	7.04	1
ACC_199_3	ZT-054-2	7	3	54	100	140.5	5	43.30	43.5	7.04	1
ACC_200_1	ZT-054-3	6	1	57	104	118.9	5	44.50	43.6	5.39	1
ACC_200_2	ZT-054-3	11	2	55	102	116.6	5	44.00	44.8	5.77	1
ACC_200_3	ZT-054-3	4	3	56	103	117.3	5	43.50	44.0	5.46	1
Note: DTF (days to 50% flowering), DTM (days to 90% Maturity), PH (plant height), PHFB (plant height to the first branch), LCBZ (length of capsule-bearing zone), IL (internode length), CL (capsule length), CW (capsule width), PBPP (primary branches per plant), CMSP (capsules on the main stem per plant), CPP (capsules per plant), SPC (seeds per capsule), TSW (1000 seed weight), OC (oil content), S…
SCC: (1= white; 2= brown, 3= medium brown; 4= cream, 5= light brown; 6= tan; 7= black)

## Sheet: 2025
Field Phenotypic data of 200 accessions with 3 replications (Season 2024)	Field Phenotypic data of 200 accessions with 3 replications
Accession_ID	Genotype	Block	Rep	DTF	DTM	PH (cm)	SCC	L*	a*	b*	Season
ACC_001_1	Abasena-1	7	1	58	115	105.8	1	30.84	1.32	10.83	2
ACC_001_2	Abasena-1	4	2	57	116	107.2	1	31.02	1.28	10.75	2
ACC_001_3	Abasena-1	13	3	59	114	104.5	1	30.65	1.35	10.90	2
ACC_002_1	Abasena-2	9	1	56	111	102.2	1	42.82	2.47	11.51	2
ACC_002_2	Abasena-2	16	2	55	112	103.8	1	42.95	2.42	11.45	2
ACC_002_3	Abasena-2	5	3	57	110	101.5	1	42.70	2.51	11.58	2
ACC_003_1	Abasena-3	11	1	53	123	94.5	1	46.26	0.93	10.45	2
ACC_003_2	Abasena-3	6	2	54	122	95.8	1	46.15	0.95	10.38	2
ACC_003_3	Abasena-3	2	3	52	124	93.7	1	46.38	0.92	10.51	2
ACC_004_1	Adi-1	14	1	60	109	125.1	1	55.18	5.27	10.11	2
ACC_004_2	Adi-1	3	2	61	108	124.3	1	55.05	5.31	10.05	2
ACC_004_3	Adi-1	8	3	59	110	125.8	1	55.32	5.24	10.18	2
ACC_005_1	Adi-2	1	1	61	111	145.2	1	23.33	5.62	15.56	2
ACC_005_2	Adi-2	10	2	60	112	144.5	1	23.45	5.58	15.50	2
ACC_005_3	Adi-2	15	3	62	110	145.8	1	23.22	5.65	15.63	2
ACC_006_1	Adi-3	12	1	62	112	133.2	1	33.62	2.53	2.68	2
ACC_006_2	Adi-3	4	2	63	111	132.5	1	33.70	2.50	2.65	2
ACC_006_3	Adi-3	7	3	61	113	133.8	1	33.55	2.55	2.72	2
ACC_007_1	As-ARC-S-001-1	2	1	56	113	96.4	1	28.56	8.52	9.12	2
ACC_007_2	As-ARC-S-001-1	1	2	55	114	97.8	1	28.48	8.55	9.08	2
ACC_007_3	As-ARC-S-001-1	12	3	57	112	95.9	1	28.65	8.49	9.15	2
ACC_008_1	As-ARC-S-001-2	11	1	57	113	121.0	1	37.58	3.89	9.21	2
ACC_008_2	As-ARC-S-001-2	9	2	58	112	120.3	1	37.50	3.92	9.18	2
ACC_008_3	As-ARC-S-001-2	14	3	56	114	121.6	1	37.65	3.87	9.25	2
ACC_009_1	As-ARC-S-001-3	15	1	56	112	107.0	1	4.49	2.12	10.80	2
ACC_009_2	As-ARC-S-001-3	16	2	55	113	108.3	1	4.55	2.10	10.75	2
ACC_009_3	As-ARC-S-001-3	8	3	57	111	106.5	1	4.43	2.14	10.85	2
ACC_010_1	As-ARC-S-002-1	5	1	59	112	118.6	1	27.55	4.31	9.22	2
ACC_010_2	As-ARC-S-002-1	13	2	58	113	119.8	1	27.60	4.29	9.18	2
ACC_010_3	As-ARC-S-002-1	6	3	60	111	117.9	1	27.50	4.33	9.27	2
ACC_011_1	As-ARC-S-002-2	3	1	58	113	88.6	1	35.57	3.53	8.69	2
ACC_011_2	As-ARC-S-002-2	10	2	57	114	89.9	1	35.62	3.50	8.65	2
ACC_011_3	As-ARC-S-002-2	4	3	59	112	87.8	1	35.53	3.55	8.72	2
ACC_012_1	As-ARC-S-002-3	14	1	56	116	98.8	1	25.22	3.27	11.23	2
ACC_012_2	As-ARC-S-002-3	7	2	55	117	100.1	1	25.30	3.25	11.19	2
ACC_012_3	As-ARC-S-002-3	1	3	57	115	97.9	1	25.15	3.29	11.28	2
ACC_013_1	As-ARC-S-003-1	6	1	56	113	105.0	1	55.18	5.27	10.11	2
ACC_013_2	As-ARC-S-003-1	9	2	55	114	106.3	1	55.10	5.30	10.07	2
ACC_013_3	As-ARC-S-003-1	11	3	57	112	104.5	1	55.25	5.25	10.16	2
ACC_014_1	As-ARC-S-003-2	8	1	57	112	111.6	1	23.33	5.62	15.56	2
ACC_014_2	As-ARC-S-003-2	4	2	56	113	112.9	1	23.40	5.59	15.52	2
ACC_014_3	As-ARC-S-003-2	15	3	58	111	110.8	1	23.27	5.64	15.61	2
ACC_015_1	As-ARC-S-003-3	16	1	54	110	123.6	1	33.62	2.53	2.68	2
ACC_015_2	As-ARC-S-003-3	3	2	53	111	124.9	1	33.70	2.50	2.65	2
ACC_015_3	As-ARC-S-003-3	10	3	55	109	122.8	1	33.55	2.55	2.72	2
ACC_016_1	As-ARC-S-004-1	5	1	56	112	102.4	1	39.56	2.42	14.28	2
ACC_016_2	As-ARC-S-004-1	2	2	55	113	103.7	1	39.62	2.40	14.22	2
ACC_016_3	As-ARC-S-004-1	12	3	57	111	101.6	1	39.51	2.44	14.35	2
ACC_017_1	As-ARC-S-004-2	13	1	57	112	122.2	1	53.19	3.14	14.76	2
ACC_017_2	As-ARC-S-004-2	11	2	56	113	123.5	1	53.25	3.12	14.70	2
ACC_017_3	As-ARC-S-004-2	6	3	58	111	121.4	1	53.14	3.16	14.83	2
ACC_018_1	As-ARC-S-004-3	4	1	58	117	89.4	1	23.27	-1.73	4.47	2
ACC_018_2	As-ARC-S-004-3	14	2	57	118	90.7	1	23.35	-1.70	4.41	2
ACC_018_3	As-ARC-S-004-3	16	3	59	116	88.6	1	23.20	-1.75	4.54	2
ACC_019_1	As-ARC-S-005-1	7	1	60	115	97.4	1	41.92	-0.03	13.25	2
ACC_019_2	As-ARC-S-005-1	15	2	59	116	98.7	1	41.98	-0.02	13.19	2
ACC_019_3	As-ARC-S-005-1	1	3	61	114	96.6	1	41.87	-0.04	13.32	2
ACC_020_1	As-ARC-S-005-2	8	1	57	120	113.6	1	44.03	2.36	8.04	2
ACC_020_2	As-ARC-S-005-2	13	2	56	121	114.9	1	44.09	2.34	7.98	2
ACC_020_3	As-ARC-S-005-2	11	3	58	119	112.8	1	43.98	2.38	8.11	2
ACC_021_1	As-ARC-S-005-3	5	1	57	111	115.6	2	49.46	3.81	13.60
ACC_021_2	As-ARC-S-005-3	10	2	56	112	116.9	2	49.52	3.79	13.54	1
ACC_021_3	As-ARC-S-005-3	2	3	58	110	114.8	2	49.41	3.83	13.67	1
ACC_022_1	As-ARC-S-006-1	1	1	57	114	109.0	2	49.16	3.91	15.10	1
ACC_022_2	As-ARC-S-006-1	10	2	56	115	110.3	2	49.22	3.89	15.04	1
ACC_022_3	As-ARC-S-006-1	12	3	58	113	108.2	2	49.11	3.93	15.17	1
ACC_023_1	As-ARC-S-006-2	5	1	56	112	107.4	1	23.87	2.72	12.18	1
ACC_023_2	As-ARC-S-006-2	11	2	55	113	108.7	1	23.93	2.70	12.12	1
ACC_023_3	As-ARC-S-006-2	3	3	57	111	106.8	1	23.82	2.74	12.25	1
ACC_024_1	As-ARC-S-006-3	16	1	57	114	108.4	1	28.45	5.30	16.72	1
ACC_024_2	As-ARC-S-006-3	4	2	56	115	109.7	1	28.51	5.28	16.66	1
ACC_024_3	As-ARC-S-006-3	7	3	58	113	107.8	1	28.40	5.32	16.79	1
ACC_025_1	As-ARC-S-007-1	15	1	57	112	92.8	1	43.56	1.24	8.50	1
ACC_025_2	As-ARC-S-007-1	8	2	56	113	94.1	1	43.62	1.22	8.44	1
ACC_025_3	As-ARC-S-007-1	6	3	58	111	91.9	1	43.51	1.26	8.57	1
ACC_026_1	As-ARC-S-007-2	2	1	57	115	105.4	1	43.54	3.46	7.04	1
ACC_026_2	As-ARC-S-007-2	14	2	56	116	106.7	1	43.60	3.44	6.98	1
ACC_026_3	As-ARC-S-007-2	1	3	58	114	104.6	1	43.49	3.48	7.11	1
ACC_027_1	As-ARC-S-007-3	13	1	53	116	121.8	1	43.56	4.09	5.39	1
ACC_027_2	As-ARC-S-007-3	5	2	52	117	123.1	1	43.62	4.07	5.33	1
ACC_027_3	As-ARC-S-007-3	10	3	54	115	120.9	1	43.51	4.11	5.46	1
ACC_028_1	As-ARC-S-008-1	12	1	56	111	113.0	1	78.27	5.04	15.54	1
ACC_028_2	As-ARC-S-008-1	16	2	55	112	114.3	1	78.33	5.02	15.48	1
ACC_028_3	As-ARC-S-008-1	9	3	57	110	112.2	1	78.22	5.06	15.61	1
ACC_029_1	As-ARC-S-008-2	4	1	55	111	89.6	1	44.14	5.51	12.93	1
ACC_029_2	As-ARC-S-008-2	8	2	54	112	90.9	1	44.20	5.49	12.87	1
ACC_029_3	As-ARC-S-008-2	6	3	56	110	88.8	1	44.09	5.53	13.00	1
ACC_030_1	As-ARC-S-008-3	2	1	58	110	107.4	1	50.01	1.10	10.73	1
ACC_030_2	As-ARC-S-008-3	5	2	57	111	108.7	1	50.07	1.08	10.67	1
ACC_030_3	As-ARC-S-008-3	15	3	59	109	106.6	1	49.96	1.12	10.80	1
ACC_031_1	As-ARC-S-009-1	7	1	57	107	70.8	1	48.12	0.12	11.77	1
ACC_031_2	As-ARC-S-009-1	9	2	56	108	72.1	1	48.18	0.10	11.71	1
ACC_031_3	As-ARC-S-009-1	14	3	58	106	69.9	1	48.07	0.14	11.84	1
ACC_032_1	As-ARC-S-009-2	3	1	55	111	90.4	1	44.97	6.87	7.41	1
ACC_032_2	As-ARC-S-009-2	8	2	54	112	91.7	1	45.03	6.85	7.35	1
ACC_032_3	As-ARC-S-009-2	11	3	56	110	89.6	1	44.92	6.89	7.48	1
ACC_033_1	As-ARC-S-009-3	1	1	57	108	118.2	2	34.92	4.60	18.48	1
ACC_033_2	As-ARC-S-009-3	16	2	56	109	119.5	2	34.98	4.58	18.42	1
ACC_033_3	As-ARC-S-009-3	5	3	58	107	117.3	2	34.87	4.62	18.55	1
ACC_034_1	As-ARC-S-010-1	10	1	59	113	107.8	2	46.09	2.00	11.30	1
ACC_034_2	As-ARC-S-010-1	6	2	58	114	109.1	2	46.15	1.98	11.24	1
ACC_034_3	As-ARC-S-010-1	13	3	60	112	106.9	2	46.04	2.02	11.37	1
ACC_035_1	As-ARC-S-010-2	12	1	55	111	82.8	4	30.16	7.52	11.24	1
ACC_035_2	As-ARC-S-010-2	2	2	54	112	84.1	4	30.22	7.50	11.18	1
ACC_035_3	As-ARC-S-010-2	15	3	56	110	81.9	4	30.11	7.54	11.31	1
ACC_036_1	As-ARC-S-010-3	8	1	57	106	96.0	4	35.74	4.08	13.15	1
ACC_036_2	As-ARC-S-010-3	3	2	56	107	97.3	4	35.80	4.06	13.09	1
ACC_036_3	As-ARC-S-010-3	7	3	58	105	95.2	4	35.69	4.10	13.22	1
ACC_037_1	EBI17697-1	4	1	55	111	106.8	1	41.92	-0.03	13.25	1
ACC_037_2	EBI17697-1	1	2	54	112	108.1	1	41.98	-0.02	13.19	1
ACC_037_3	EBI17697-1	14	3	56	110	105.9	1	41.87	-0.04	13.32	1
ACC_038_1	EBI17697-2	13	1	56	115	123.0	1	44.03	2.36	8.04	1
ACC_038_2	EBI17697-2	7	2	55	116	124.3	1	44.09	2.34	7.98	1
ACC_038_3	EBI17697-2	11	3	57	114	122.1	1	43.98	2.38	8.11	1
ACC_039_1	EBI17697-3	2	1	56	112	105.4	1	49.46	3.81	13.60	1
ACC_039_2	EBI17697-3	5	2	55	113	106.7	1	49.52	3.79	13.54	1
ACC_039_3	EBI17697-3	9	3	57	111	104.6	1	49.41	3.83	13.67	1
ACC_040_1	EBI17702-1	4	1	57	113	112.0	1	49.16	3.91	15.10	1
ACC_040_2	EBI17702-1	8	2	56	114	113.3	1	49.22	3.89	15.04	1
ACC_040_3	EBI17702-1	16	3	58	112	111.1	1	49.11	3.93	15.17	1
ACC_041_1	EBI17702-2	6	1	56	115	101.0	1	23.87	2.72	12.18	1
ACC_041_2	EBI17702-2	2	2	55	116	102.3	1	23.93	2.70	12.12	1
ACC_041_3	EBI17702-2	10	3	57	114	100.1	1	23.82	2.74	12.25	1
ACC_042_1	EBI17702-3	13	1	56	115	110.2	1	28.45	5.30	16.72	1
ACC_042_2	EBI17702-3	9	2	55	116	111.5	1	28.51	5.28	16.66	1
ACC_042_3	EBI17702-3	5	3	57	114	109.4	1	28.40	5.32	16.79	1
ACC_043_1	EBI17703-1	12	1	53	111	89.4	1	43.56	1.24	8.50	1
ACC_043_2	EBI17703-1	7	2	52	112	90.7	1	43.62	1.22	8.44	1
ACC_043_3	EBI17703-1	1	3	54	110	88.6	1	43.51	1.26	8.57	1
ACC_044_1	EBI17703-2	8	1	55	113	96.0	1	43.54	3.46	7.04	1
ACC_044_2	EBI17703-2	16	2	54	114	97.3	1	43.60	3.44	6.98	1
ACC_044_3	EBI17703-2	11	3	56	112	95.2	1	43.49	3.48	7.11	1
ACC_045_1	EBI17703-3	15	1	57	113	105.4	1	43.56	4.09	5.39	1
ACC_045_2	EBI17703-3	4	2	56	114	106.7	1	43.62	4.07	5.33	1
ACC_045_3	EBI17703-3	9	3	58	112	104.6	1	43.51	4.11	5.46	1
ACC_046_1	EBI17704-1	2	1	56	115	82.5	1	78.27	5.04	15.54	1
ACC_046_2	EBI17704-1	7	2	55	116	83.8	1	78.33	5.02	15.48	1
ACC_046_3	EBI17704-1	12	3	57	114	81.7	1	78.22	5.06	15.61	1
ACC_047_1	EBI17704-2	10	1	55	109	116.6	1	44.14	5.51	12.93	1
ACC_047_2	EBI17704-2	5	2	54	110	117.9	1	44.20	5.49	12.87	1
ACC_047_3	EBI17704-2	14	3	56	108	115.7	1	44.09	5.53	13.00	1
ACC_048_1	EBI17704-3	13	1	53	112	103.4	1	50.01	1.10	10.73	1
ACC_048_2	EBI17704-3	6	2	52	113	104.7	1	50.07	1.08	10.67	1
ACC_048_3	EBI17704-3	1	3	54	111	102.6	1	49.96	1.12	10.80	1
ACC_049_1	EBI17708-1	8	1	56	112	116.2	1	48.12	0.12	11.77	1
ACC_049_2	EBI17708-1	4	2	55	113	117.5	1	48.18	0.10	11.71	1
ACC_049_3	EBI17708-1	10	3	57	111	115.3	1	48.07	0.14	11.84	1
ACC_050_1	EBI17708-2	3	1	58	114	118.0	1	44.97	6.87	7.41	1
ACC_050_2	EBI17708-2	7	2	57	115	119.3	1	45.03	6.85	7.35	1
ACC_050_3	EBI17708-2	14	3	59	113	117.1	1	44.92	6.89	7.48	1
ACC_051_1	EBI17708-3	12	1	56	100	83.8	1	34.92	4.60	18.48	1
ACC_051_2	EBI17708-3	9	2	55	101	85.1	1	34.98	4.58	18.42	1
ACC_051_3	EBI17708-3	5	3	57	99	82.9	1	34.87	4.62	18.55	1
ACC_052_1	EBI202514-1	15	1	57	113	92.6	1	47.75	6.09	14.39	1
ACC_052_2	EBI202514-1	1	2	56	114	93.9	1	47.81	6.07	14.33	1
ACC_052_3	EBI202514-1	11	3	58	112	91.8	1	47.70	6.11	14.46	1
ACC_053_1	EBI202514-2	16	1	57	112	123.4	1	60.27	1.43	10.07	1
ACC_053_2	EBI202514-2	13	2	56	113	124.7	1	60.33	1.41	10.01	1
ACC_053_3	EBI202514-2	8	3	58	111	122.5	1	60.22	1.45	10.14	1
ACC_054_1	EBI202514-3	10	1	55	114	105.0	1	48.94	5.01	7.47	1
ACC_054_2	EBI202514-3	3	2	54	115	106.3	1	49.00	4.99	7.41	1
ACC_054_3	EBI202514-3	6	3	56	113	104.2	1	48.89	5.03	7.54	1
ACC_055_1	EBI207957-1	2	1	57	112	104.6	1	22.40	2.53	18.88	1
ACC_055_2	EBI207957-1	15	2	56	113	105.9	1	22.46	2.51	18.82	1
ACC_055_3	EBI207957-1	5	3	58	111	103.8	1	22.35	2.55	18.95	1
ACC_056_1	EBI207957-2	11	1	59	113	96.5	1	33.16	1.90	11.08	1
ACC_056_2	EBI207957-2	4	2	58	114	97.8	1	33.22	1.88	11.02	1
ACC_056_3	EBI207957-2	16	3	60	112	95.7	1	33.11	1.92	11.15	1
ACC_057_1	EBI207957-3	9	1	60	122	109.4	1	51.38	3.54	10.94	1
ACC_057_2	EBI207957-3	12	2	59	123	110.7	1	51.44	3.52	10.88	1
ACC_057_3	EBI207957-3	7	3	61	121	108.6	1	51.33	3.56	11.01	1
ACC_058_1	EBI23548-1	6	1	59	101	100.8	1	46.09	2.00	11.30	1
ACC_058_2	EBI23548-1	13	2	58	102	102.1	1	46.15	1.98	11.24	1
ACC_058_3	EBI23548-1	8	3	60	100	99.9	1	46.04	2.02	11.37	1
ACC_059_1	EBI23548-2	2	1	54	103	93.0	1	30.16	7.52	11.24	1
ACC_059_2	EBI23548-2	5	2	53	104	94.3	1	30.22	7.50	11.18	1
ACC_059_3	EBI23548-2	11	3	55	102	92.2	1	30.11	7.54	11.31	1
ACC_060_1	EBI23548-3	7	1	53	106	94.5	1	35.74	4.08	13.15	1
ACC_060_2	EBI23548-3	10	2	52	107	95.8	1	35.80	4.06	13.09	1
ACC_060_3	EBI23548-3	14	3	54	105	93.7	1	35.69	4.10	13.22	1
ACC_061_1	EBI23565-1	1	1	57	105	68.0	1	33.15	6.63	12.39	1
ACC_061_2	EBI23565-1	4	2	56	106	69.3	1	33.21	6.61	12.33	1
ACC_061_3	EBI23565-1	9	3	58	104	67.2	1	33.10	6.65	12.46	1
ACC_062_1	EBI23565-2	3	1	59	112	99.6	1	39.05	3.96	11.59	1
ACC_062_2	EBI23565-2	16	2	58	113	100.9	1	39.11	3.94	11.53	1
ACC_062_3	EBI23565-2	6	3	60	111	98.7	1	39.00	3.98	11.66	1
ACC_063_1	EBI23565-3	15	1	57	112	91.6	1	62.27	8.75	8.45	1
ACC_063_2	EBI23565-3	12	2	56	113	92.9	1	62.33	8.73	8.39	1
ACC_063_3	EBI23565-3	2	3	58	111	90.8	1	62.22	8.77	8.52	1
ACC_064_1	EBI28301-1	8	1	59	113	85.0	1	18.78	8.01	12.36	1
ACC_064_2	EBI28301-1	13	2	58	114	86.3	1	18.84	7.99	12.30	1
ACC_064_3	EBI28301-1	11	3	60	112	84.2	1	18.73	8.03	12.43	1
ACC_065_1	EBI28301-2	14	1	56	121	114.8	1	45.34	3.20	16.73	1
ACC_065_2	EBI28301-2	10	2	55	122	116.1	1	45.40	3.18	16.67	1
ACC_065_3	EBI28301-2	5	3	57	120	113.9	1	45.29	3.22	16.80	1
ACC_066_1	EBI28301-3	7	1	59	123	115.4	1	21.43	6.13	15.07	1
ACC_066_2	EBI28301-3	3	2	58	124	116.7	1	21.49	6.11	15.01	1
ACC_066_3	EBI28301-3	9	3	60	122	114.5	1	21.38	6.15	15.14	1
ACC_067_1	EBI28302-1	4	1	56	113	101.0	1	33.29	5.35	15.84	1
ACC_067_2	EBI28302-1	16	2	55	114	102.3	1	33.35	5.33	15.78	1
ACC_067_3	EBI28302-1	14	3	57	112	100.1	1	33.24	5.37	15.91	1
ACC_068_1	EBI28302-2	12	1	59	110	122.0	1	49.53	7.09	9.32	1
ACC_068_2	EBI28302-2	5	2	58	111	123.3	1	49.59	7.07	9.26	1
ACC_068_3	EBI28302-2	1	3	60	109	121.1	1	49.48	7.11	9.39	1
ACC_069_1	EBI28302-3	15	1	53	102	93.2	1	38.87	1.48	7.83	1
ACC_069_2	EBI28302-3	9	2	52	103	94.5	1	38.93	1.46	7.77	1
ACC_069_3	EBI28302-3	6	3	54	101	92.3	1	38.82	1.50	7.90	1
ACC_070_1	EBI28303-1	2	1	54	103	84.6	1	26.99	5.45	10.51	1
ACC_070_2	EBI28303-1	8	2	53	104	85.9	1	27.05	5.43	10.45	1
ACC_070_3	EBI28303-1	13	3	55	102	83.7	1	26.94	5.47	10.58	1
ACC_071_1	EBI28303-2	14	1	54	100	65.8	1	30.76	6.34	11.07	1
ACC_071_2	EBI28303-2	3	2	53	101	67.1	1	30.82	6.32	11.01	1
ACC_071_3	EBI28303-2	10	3	55	99	64.9	1	30.71	6.36	11.14	1
ACC_072_1	EBI28303-3	7	1	56	104	103.4	1	45.27	-0.42	14.29	1
ACC_072_2	EBI28303-3	12	2	55	105	104.7	1	45.33	-0.40	14.23	1
ACC_072_3	EBI28303-3	16	3	57	103	102.6	1	45.22	-0.44	14.36	1
ACC_073_1	EBI28304-1	4	1	57	113	103.2	1	30.60	0.96	5.65	1
ACC_073_2	EBI28304-1	9	2	56	114	104.5	1	30.66	0.94	5.59	1
ACC_073_3	EBI28304-1	15	3	58	112	102.3	1	30.55	0.98	5.72	1
ACC_074_1	EBI28304-2	13	1	58	109	101.0	1	40.45	-1.09	15.64	1
ACC_074_2	EBI28304-2	2	2	57	110	102.3	1	40.51	-1.07	15.58	1
ACC_074_3	EBI28304-2	6	3	59	108	100.1	1	40.40	-1.11	15.71	1
ACC_075_1	EBI28304-3	1	1	54	119	112.6	1	38.67	3.15	10.41	1
ACC_075_2	EBI28304-3	11	2	53	120	113.9	1	38.73	3.13	10.35	1
ACC_075_3	EBI28304-3	8	3	55	118	111.7	1	38.62	3.17	10.48	1
ACC_076_1	EBI28306-1	7	1	52	112	89.6	6	31.42	5.52	9.58	1
ACC_076_2	EBI28306-1	14	2	51	113	90.9	6	31.48	5.50	9.52	1
ACC_076_3	EBI28306-1	5	3	53	111	88.7	6	31.37	5.54	9.65	1
ACC_077_1	EBI28306-2	9	1	56	112	99.4	1	60.50	7.41	7.76	1
ACC_077_2	EBI28306-2	1	2	55	113	100.7	1	60.56	7.39	7.70	1
ACC_077_3	EBI28306-2	16	3	57	111	98.6	1	60.45	7.43	7.83	1
ACC_078_1	EBI28306-3	4	1	57	112	104.2	1	44.79	3.98	5.77	1
ACC_078_2	EBI28306-3	10	2	56	113	105.5	1	44.85	3.96	5.71	1
ACC_078_3	EBI28306-3	15	3	58	111	103.3	1	44.74	4.00	5.84	1
ACC_079_1	EBI28308-1	8	1	55	110	84.0	1	17.14	7.71	13.45	1
ACC_079_2	EBI28308-1	2	2	54	111	85.3	1	17.20	7.69	13.39	1
ACC_079_3	EBI28308-1	12	3	56	109	83.2	1	17.09	7.73	13.52	1
ACC_080_1	EBI28308-2	1	1	53	113	95.8	1	40.14	0.49	11.13	1
ACC_080_2	EBI28308-2	5	2	52	114	97.1	1	40.20	0.47	11.07	1
ACC_080_3	EBI28308-2	9	3	54	112	94.9	1	40.09	0.51	11.20	1
ACC_081_1	EBI28308-3	10	1	55	108	113.0	1	31.32	-0.29	6.90	1
ACC_081_2	EBI28308-3	14	2	54	109	114.3	1	31.38	-0.27	6.84	1
ACC_081_3	EBI28308-3	7	3	56	107	112.1	1	31.27	-0.31	6.97	1
ACC_082_1	EBI28309-1	8	1	56	110	94.2	4	47.07	3.67	6.89	1
ACC_082_2	EBI28309-1	13	2	55	111	95.5	4	47.13	3.65	6.83	1
ACC_082_3	EBI28309-1	6	3	57	109	93.3	4	47.02	3.69	6.96	1
ACC_083_1	EBI28309-2	3	1	59	115	101.6	4	29.96	4.72	9.86	1
ACC_083_2	EBI28309-2	16	2	58	116	102.9	4	30.02	4.70	9.80	1
ACC_083_3	EBI28309-2	12	3	60	114	100.7	4	29.91	4.74	9.93	1
ACC_084_1	EBI28309-3	15	1	60	109	102.2	4	37.01	3.72	16.07	1
ACC_084_2	EBI28309-3	1	2	59	110	103.5	4	37.07	3.70	16.01	1
ACC_084_3	EBI28309-3	4	3	61	108	101.3	4	36.96	3.74	16.14	1
ACC_085_1	EBI28316-1	8	1	59	115	91.0	3	43.45	-1.16	10.10	1
ACC_085_2	EBI28316-1	14	2	58	116	92.3	3	43.51	-1.14	10.04	1
ACC_085_3	EBI28316-1	2	3	60	114	90.1	3	43.40	-1.18	10.17	1
ACC_086_1	EBI28316-2	7	1	57	123	92.7	3	47.20	3.59	6.24	1
ACC_086_2	EBI28316-2	11	2	56	124	94.0	3	47.26	3.57	6.18	1
ACC_086_3	EBI28316-2	3	3	58	122	91.8	3	47.15	3.61	6.31	1
ACC_087_1	EBI28316-3	13	1	60	116	85.4	3	25.72	0.67	10.14	1
ACC_087_2	EBI28316-3	4	2	59	117	86.7	3	25.78	0.65	10.08	1
ACC_087_3	EBI28316-3	10	3	61	115	84.6	3	25.67	0.69	10.21	1
ACC_088_1	EBI28318-1	5	1	58	118	78.0	6	34.72	5.41	10.05	1
ACC_088_2	EBI28318-1	12	2	57	119	79.3	6	34.78	5.39	9.99	1
ACC_088_3	EBI28318-1	1	3	59	117	77.1	6	34.67	5.43	10.12	1
ACC_089_1	EBI28318-2	2	1	59	116	81.2	6	33.26	4.68	2.54	1
ACC_089_2	EBI28318-2	16	2	58	117	82.5	6	33.32	4.66	2.48	1
ACC_089_3	EBI28318-2	4	3	60	115	80.3	6	33.21	4.70	2.61	1
ACC_090_1	EBI28318-3	11	1	57	114	104.5	6	31.41	1.54	10.73	1
ACC_090_2	EBI28318-3	6	2	56	115	105.8	6	31.47	1.52	10.67	1
ACC_090_3	EBI28318-3	9	3	58	113	103.6	6	31.36	1.56	10.80	1
ACC_091_1	EBI28320-1	14	1	59	111	76.8	6	56.56	2.57	10.18	1
ACC_091_2	EBI28320-1	5	2	58	112	78.1	6	56.62	2.55	10.12	1
ACC_091_3	EBI28320-1	8	3	60	110	75.9	6	56.51	2.59	10.25	1
ACC_092_1	EBI28320-2	7	1	60	111	97.0	6	42.41	1.26	13.06	1
ACC_092_2	EBI28320-2	13	2	59	112	98.3	6	42.47	1.24	13.00	1
ACC_092_3	EBI28320-2	3	3	61	110	96.1	6	42.36	1.28	13.13	1
ACC_093_1	EBI28320-3	15	1	54	110	115.2	6	25.09	3.65	16.63	1
ACC_093_2	EBI28320-3	10	2	53	111	116.5	6	25.15	3.63	16.57	1
ACC_093_3	EBI28320-3	1	3	55	109	114.3	6	25.04	3.67	16.70	1
ACC_094_1	GK-012-1	4	1	60	115	110.4	1	33.15	6.63	12.39	1
ACC_094_2	GK-012-1	13	2	59	116	111.7	1	33.21	6.61	12.33	1
ACC_094_3	GK-012-1	9	3	61	114	109.5	1	33.10	6.65	12.46	1
ACC_095_1	GK-012-2	16	1	60	115	106.6	1	39.05	3.96	11.59	1
ACC_095_2	GK-012-2	7	2	59	116	107.9	1	39.11	3.94	11.53	1
ACC_095_3	GK-012-2	3	3	61	114	105.7	1	39.00	3.98	11.66	1
ACC_096_1	GK-012-3	2	1	58	93	83.2	2	62.27	8.75	8.45	1
ACC_096_2	GK-012-3	5	2	57	94	84.5	2	62.33	8.73	8.39	1
ACC_096_3	GK-012-3	15	3	59	92	82.3	2	62.22	8.77	8.52	1
ACC_097_1	GM-012-1	1	1	61	95	91.2	2	18.78	8.01	12.36	1
ACC_097_2	GM-012-1	11	2	60	96	92.5	2	18.84	7.99	12.30	1
ACC_097_3	GM-012-1	7	3	62	94	90.3	2	18.73	8.03	12.43	1
ACC_098_1	GM-012-2	14	1	57	106	73.6	1	45.34	3.20	16.73	1
ACC_098_2	GM-012-2	8	2	56	107	74.9	1	45.40	3.18	16.67	1
ACC_098_3	GM-012-2	6	3	58	105	72.7	1	45.29	3.22	16.80	1
ACC_099_1	GM-012-3	13	1	59	103	102.8	1	21.43	6.13	15.07	1
ACC_099_2	GM-012-3	10	2	58	104	104.1	1	21.49	6.11	15.01	1
ACC_099_3	GM-012-3	3	3	60	102	101.9	1	21.38	6.15	15.14	1
ACC_100_1	Gondar-1-1	4	1	61	116	82.6	2	33.29	5.35	15.84	1
ACC_100_2	Gondar-1-1	12	2	60	117	83.9	2	33.35	5.33	15.78	1
ACC_100_3	Gondar-1-1	14	3	62	115	81.7	2	33.24	5.37	15.91	1
ACC_101_1	Gondar-1-2	10	1	59	117	80.0	2	49.53	7.09	9.32	1
ACC_101_2	Gondar-1-2	5	2	58	118	81.3	2	49.59	7.07	9.26	1
ACC_101_3	Gondar-1-2	8	3	60	116	79.1	2	49.48	7.11	9.39	1
ACC_102_1	Gondar-1-3	2	1	53	111	120.6	2	38.87	1.48	7.83	1
ACC_102_2	Gondar-1-3	1	2	52	112	121.9	2	38.93	1.46	7.77	1
ACC_102_3	Gondar-1-3	15	3	54	110	119.7	2	38.82	1.50	7.90	1
ACC_103_1	HM-012-1	16	1	54	112	94.8	4	26.99	5.45	10.51	1
ACC_103_2	HM-012-1	9	2	53	113	96.1	4	27.05	5.43	10.45	1
ACC_103_3	HM-012-1	11	3	55	111	94.0	4	26.94	5.47	10.58	1
ACC_104_1	HM-012-2	6	1	58	107	110.0	4	30.76	6.34	11.07	1
ACC_104_2	HM-012-2	14	2	57	108	111.3	4	30.82	6.32	11.01	1
ACC_104_3	HM-012-2	4	3	59	106	109.1	4	30.71	6.36	11.14	1
ACC_105_1	HM-012-3	10	1	61	105	109.6	4	45.27	-0.42	14.29	1
ACC_105_2	HM-012-3	12	2	60	106	110.9	4	45.33	-0.40	14.23	1
ACC_105_3	HM-012-3	1	3	62	104	108.7	4	45.22	-0.44	14.36	1
ACC_106_1	Humera-1-1	8	1	57	105	107.2	2	30.60	0.96	5.65	1
ACC_106_2	Humera-1-1	13	2	56	106	108.5	2	30.66	0.94	5.59	1
ACC_106_3	Humera-1-1	6	3	58	104	106.3	2	30.55	0.98	5.72	1
ACC_107_1	Humera-1-2	2	1	59	105	91.6	2	40.45	-1.09	15.64	1
ACC_107_2	Humera-1-2	9	2	58	106	92.9	2	40.51	-1.07	15.58	1
ACC_107_3	Humera-1-2	4	3	60	104	90.7	2	40.40	-1.11	15.71	1
ACC_108_1	Humera-1-3	5	1	55	106	83.8	2	38.67	3.15	10.41	1
ACC_108_2	Humera-1-3	14	2	54	107	85.1	2	38.73	3.13	10.35	1
ACC_108_3	Humera-1-3	11	3	56	105	83.0	2	38.62	3.17	10.48	1
ACC_109_1	Kelafo-74-1	7	1	63	114	114.3	7	39.56	2.42	14.28	1
ACC_109_2	Kelafo-74-1	1	2	62	115	115.6	7	39.62	2.40	14.22	1
ACC_109_3	Kelafo-74-1	9	3	64	113	113.4	7	39.51	2.44	14.35	1
ACC_110_1	Kelafo-74-2	2	1	62	113	133.2	7	53.19	3.14	14.76	1
ACC_110_2	Kelafo-74-2	14	2	61	114	134.5	7	53.25	3.12	14.70	1
ACC_110_3	Kelafo-74-2	12	3	63	112	132.3	7	53.14	3.16	14.83	1
ACC_111_1	Kelafo-74-3	10	1	64	116	155.2	7	23.27	-1.73	4.47	1
ACC_111_2	Kelafo-74-3	8	2	63	117	156.5	7	23.35	-1.70	4.41	1
ACC_111_3	Kelafo-74-3	6	3	65	115	154.3	7	23.20	-1.75	4.54	1
ACC_112_1	KG-012-1	3	1	57	104	110.2	7	31.42	5.52	9.58	1
ACC_112_2	KG-012-1	9	2	56	105	111.5	7	31.48	5.50	9.52	1
ACC_112_3	KG-012-1	5	3	58	103	109.3	7	31.37	5.54	9.65	1
ACC_113_1	KG-012-2	13	1	45	94	80.0	7	60.50	7.41	7.76	1
ACC_113_2	KG-012-2	10	2	44	95	81.3	7	60.56	7.39	7.70	1
ACC_113_3	KG-012-2	1	3	46	93	79.1	7	60.45	7.43	7.83	1
ACC_114_1	KG-012-3	8	1	48	94	87.2	7	44.79	3.98	5.77	1
ACC_114_2	KG-012-3	4	2	47	95	88.5	7	44.85	3.96	5.71	1
ACC_114_3	KG-012-3	12	3	49	93	86.3	7	44.74	4.00	5.84	1
ACC_115_1	MG-012-1	15	1	48	92	78.0	6	17.14	7.71	13.45	1
ACC_115_2	MG-012-1	2	2	47	93	79.3	6	17.20	7.69	13.39	1
ACC_115_3	MG-012-1	14	3	49	91	77.2	6	17.09	7.73	13.52	1
ACC_116_1	MG-012-2	8	1	52	95	90.0	6	40.14	0.49	11.13	1
ACC_116_2	MG-012-2	3	2	51	96	91.3	6	40.20	0.47	11.07	1
ACC_116_3	MG-012-2	1	3	53	94	89.1	6	40.09	0.51	11.20	1
ACC_117_1	MG-012-3	11	1	61	122	87.8	6	31.32	-0.29	6.90	1
ACC_117_2	MG-012-3	6	2	60	123	89.1	6	31.38	-0.27	6.84	1
ACC_117_3	MG-012-3	16	3	62	121	86.9	6	31.27	-0.31	6.97	1
ACC_118_1	MT-023-1	12	1	58	108	114.0	4	47.07	3.67	6.89	1
ACC_118_2	MT-023-1	5	2	57	109	115.3	4	47.13	3.65	6.83	1
ACC_118_3	MT-023-1	7	3	59	107	113.1	4	47.02	3.69	6.96	1
ACC_119_1	MT-023-2	14	1	53	101	82.6	4	29.96	4.72	9.86	1
ACC_119_2	MT-023-2	9	2	52	102	83.9	4	30.02	4.70	9.80	1
ACC_119_3	MT-023-2	1	3	54	100	81.7	4	29.91	4.74	9.93	1
ACC_120_1	MT-023-3	15	1	50	103	101.2	4	37.01	3.72	16.07	1
ACC_120_2	MT-023-3	2	2	49	104	102.5	4	37.07	3.70	16.01	1
ACC_120_3	MT-023-3	12	3	51	102	100.3	4	36.96	3.74	16.14	1
ACC_121_1	MT-075-1	4	1	57	116	102.0	4	43.45	-1.16	10.10	1
ACC_121_2	MT-075-1	14	2	56	117	103.3	4	43.51	-1.14	10.04	1
ACC_121_3	MT-075-1	10	3	58	115	101.1	4	43.40	-1.18	10.17	1
ACC_122_1	MT-075-2	3	1	56	122	94.8	4	47.20	3.59	6.24	1
ACC_122_2	MT-075-2	9	2	55	123	96.1	4	47.26	3.57	6.18	1
ACC_122_3	MT-075-2	5	3	57	121	93.9	4	47.15	3.61	6.31	1
ACC_123_1	MT-075-3	8	1	57	113	106.0	4	25.72	0.67	10.14	1
ACC_123_2	MT-075-3	11	2	56	114	107.3	4	25.78	0.65	10.08	1
ACC_123_3	MT-075-3	6	3	58	112	105.1	4	25.67	0.69	10.21	1
ACC_124_1	Setit-1-1	13	1	61	112	131.0	1	34.72	5.41	10.05	1
ACC_124_2	Setit-1-1	9	2	60	113	132.3	1	34.78	5.39	9.99	1
ACC_124_3	Setit-1-1	7	3	62	111	130.0	1	34.67	5.43	10.12	1
ACC_125_1	Setit-1-2	16	1	60	101	69.2	1	33.26	4.68	2.54	1
ACC_125_2	Setit-1-2	5	2	59	102	70.5	1	33.32	4.66	2.48	1
ACC_125_3	Setit-1-2	3	3	61	100	68.3	1	33.21	4.70	2.61	1
ACC_126_1	Setit-1-3	2	1	62	107	82.6	1	31.41	1.54	10.73	1
ACC_126_2	Setit-1-3	12	2	61	108	83.9	1	31.47	1.52	10.67	1
ACC_126_3	Setit-1-3	8	3	63	106	81.6	1	31.36	1.56	10.80	1
ACC_127_1	Setit-2-1	9	1	57	113	108.0	1	56.56	2.57	10.18	1
ACC_127_2	Setit-2-1	5	2	56	114	109.3	1	56.62	2.55	10.12	1
ACC_127_3	Setit-2-1	13	3	58	112	107.0	1	56.50	2.59	10.25	1
ACC_128_1	Setit-2-2	2	1	56	114	103.4	1	42.41	1.26	13.06	1
ACC_128_2	Setit-2-2	14	2	55	115	104.7	1	42.47	1.24	13.00	1
ACC_128_3	Setit-2-2	7	3	57	113	102.6	1	42.36	1.28	13.13	1
ACC_129_1	Setit-2-3	1	1	59	107	88.0	1	25.09	3.65	16.63	1
ACC_129_2	Setit-2-3	10	2	58	108	89.3	1	25.15	3.63	16.57	1
ACC_129_3	Setit-2-3	3	3	60	106	87.1	1	25.04	3.67	16.70	1
ACC_130_1	TM-023-1	16	1	56	113	99.4	3	47.75	6.09	14.39	1
ACC_130_2	TM-023-1	6	2	55	114	100.7	3	47.81	6.07	14.33	1
ACC_130_3	TM-023-1	12	3	57	112	98.6	3	47.70	6.11	14.46	1
ACC_131_1	TM-023-2	8	1	55	111	84.25	3	60.27	1.43	10.07	1
ACC_131_2	TM-023-2	4	2	54	112	85.55	3	60.33	1.41	10.01	1
ACC_131_3	TM-023-2	11	3	56	110	83.3	3	60.22	1.45	10.14	1
ACC_132_1	TM-023-3	15	1	53	114	67.6	3	48.94	5.01	7.47	1
ACC_132_2	TM-023-3	9	2	52	115	68.9	3	49.00	4.99	7.41	1
ACC_132_3	TM-023-3	7	3	54	113	66.7	3	48.89	5.03	7.54	1
ACC_133_1	TZ-013-1	1	1	61	112	70.5	6	22.40	2.53	18.88	1
ACC_133_2	TZ-013-1	10	2	60	113	71.8	6	22.46	2.51	18.82	1
ACC_133_3	TZ-013-1	13	3	62	111	69.7	6	22.35	2.55	18.95	1
ACC_134_1	TZ-013-2	5	1	62	112	119.8	6	33.16	1.90	11.08	1
ACC_134_2	TZ-013-2	3	2	61	113	121.1	6	33.22	1.88	11.02	1
ACC_134_3	TZ-013-2	14	3	63	111	118.8	6	33.11	1.92	11.15	1
ACC_135_1	TZ-013-3	6	1	52	98	135.69	6	41.92	-0.03	13.25	1
ACC_135_2	TZ-013-3	16	2	51	99	136.99	6	41.98	-0.02	13.19	1
ACC_135_3	TZ-013-3	8	3	53	97	134.73	6	41.87	-0.04	13.32	1
ACC_136_1	TZ-054-1	12	1	50	96	123.81	6	44.03	2.36	8.04	1
ACC_136_2	TZ-054-1	9	2	49	97	125.11	6	44.09	2.34	7.98	1
ACC_136_3	TZ-054-1	4	3	51	95	122.85	6	43.98	2.38	8.11	1
ACC_137_1	TZ-054-2	7	1	54	100	138.51	6	49.46	3.81	13.60	1
ACC_137_2	TZ-054-2	2	2	53	101	139.81	6	49.52	3.79	13.54	1
ACC_137_3	TZ-054-2	10	3	55	99	137.55	6	49.41	3.83	13.67	1
ACC_138_1	TZ-054-3	5	1	55	101	154.88	6	49.16	3.91	15.10	1
ACC_138_2	TZ-054-3	11	2	54	102	156.18	6	49.22	3.89	15.04	1
ACC_138_3	TZ-054-3	16	3	56	100	153.92	6	49.11	3.93	15.17	1
ACC_139_1	WARC-S-001-1	7	1	57	104	136.55	1	78.27	5.04	15.54	1
ACC_139_2	WARC-S-001-1	12	2	56	105	137.85	1	78.33	5.02	15.48	1
ACC_139_3	WARC-S-001-1	3	3	58	103	135.59	1	78.22	5.06	15.61	1
ACC_140_1	WARC-S-001-2	5	1	49	95	117.73	1	44.14	5.51	12.93	1
ACC_140_2	WARC-S-001-2	8	2	48	96	119.03	1	44.20	5.49	12.87	1
ACC_140_3	WARC-S-001-2	14	3	50	94	116.77	1	44.09	5.53	13.00	1
ACC_141_1	WARC-S-001-3	6	1	48	94	117.69	1	50.01	1.10	10.73	1
ACC_141_2	WARC-S-001-3	10	2	47	95	118.99	1	50.07	1.08	10.67	1
ACC_141_3	WARC-S-001-3	1	3	49	93	116.73	1	49.96	1.12	10.80	1
ACC_142_1	WARC-S-002-1	9	1	52	98	130.92	1	48.12	0.12	11.77	1
ACC_142_2	WARC-S-002-1	14	2	51	99	132.22	1	48.18	0.10	11.71	1
ACC_142_3	WARC-S-002-1	5	3	53	97	129.96	1	48.07	0.14	11.84	1
ACC_143_1	WARC-S-002-2	11	1	53	99	90.62	1	44.97	6.87	7.41	1
ACC_143_2	WARC-S-002-2	6	2	52	100	91.92	1	45.03	6.85	7.35	1
ACC_143_3	WARC-S-002-2	3	3	54	98	89.66	1	44.92	6.89	7.48	1
ACC_144_1	WARC-S-002-3	8	1	57	104	94.14	1	34.92	4.60	18.48	1
ACC_144_2	WARC-S-002-3	2	2	56	105	95.44	1	34.98	4.58	18.42	1
ACC_144_3	WARC-S-002-3	15	3	58	103	93.18	1	34.87	4.62	18.55	1
ACC_145_1	WARC-S-003-1	12	1	58	106	115.89	2	46.09	2.00	11.30	1
ACC_145_2	WARC-S-003-1	7	2	57	107	117.19	2	46.15	1.98	11.24	1
ACC_145_3	WARC-S-003-1	4	3	59	105	114.93	2	46.04	2.02	11.37	1
ACC_146_1	WARC-S-003-2	10	1	59	109	107.46	2	30.16	7.52	11.24	1
ACC_146_2	WARC-S-003-2	5	2	58	110	108.76	2	30.22	7.50	11.18	1
ACC_146_3	WARC-S-003-2	1	3	60	108	106.50	2	30.11	7.54	11.31	1
ACC_147_1	WARC-S-003-3	6	1	60	111	132.28	2	35.74	4.08	13.15	1
ACC_147_2	WARC-S-003-3	13	2	59	112	133.58	2	35.80	4.06	13.09	1
ACC_147_3	WARC-S-003-3	16	3	61	110	131.32	2	35.69	4.10	13.22	1
ACC_148_1	WARC-S-004-1	9	1	51	97	109.42	1	33.15	6.63	12.39	1
ACC_148_2	WARC-S-004-1	14	2	50	98	110.72	1	33.21	6.61	12.33	1
ACC_148_3	WARC-S-004-1	7	3	52	96	108.46	1	33.10	6.65	12.46	1
ACC_149_1	WARC-S-004-2	2	1	50	96	99.99	1	39.05	3.96	11.59	1
ACC_149_2	WARC-S-004-2	11	2	49	97	101.29	1	39.11	3.94	11.53	1
ACC_149_3	WARC-S-004-2	4	3	51	95	99.03	1	39.00	3.98	11.66	1
ACC_150_1	WARC-S-004-3	8	1	53	100	153.81	1	62.27	8.75	8.45	1
ACC_150_2	WARC-S-004-3	12	2	52	101	155.11	1	62.33	8.73	8.39	1
ACC_150_3	WARC-S-004-3	15	3	54	99	152.85	1	62.22	8.77	8.52	1
ACC_151_1	WARC-S-005-1	10	1	54	101	122.18	1	18.78	8.01	12.36	1
ACC_151_2	WARC-S-005-1	5	2	53	102	123.48	1	18.84	7.99	12.30	1
ACC_151_3	WARC-S-005-1	3	3	55	100	121.22	1	18.73	8.03	12.43	1
ACC_152_1	WARC-S-005-2	6	1	55	102	127.66	1	45.34	3.20	16.73	1
ACC_152_2	WARC-S-005-2	9	2	54	103	128.96	1	45.40	3.18	16.67	1
ACC_152_3	WARC-S-005-2	14	3	56	101	126.70	1	45.29	3.22	16.80	1
ACC_153_1	WARC-S-005-3	1	1	56	103	99.76	1	21.43	6.13	15.07	1
ACC_153_2	WARC-S-005-3	7	2	55	104	101.06	1	21.49	6.11	15.01	1
ACC_153_3	WARC-S-005-3	12	3	57	102	98.80	1	21.38	6.15	15.14	1
ACC_154_1	WARC-S-006-1	8	1	54	101	116.22	1	33.29	5.35	15.84	1
ACC_154_2	WARC-S-006-1	2	2	53	102	117.52	1	33.35	5.33	15.78	1
ACC_154_3	WARC-S-006-1	15	3	55	100	115.26	1	33.24	5.37	15.91	1
ACC_155_1	WARC-S-006-2	3	1	55	102	128.47	1	49.53	7.09	9.32	1
ACC_155_2	WARC-S-006-2	10	2	54	103	129.77	1	49.59	7.07	9.26	1
ACC_155_3	WARC-S-006-2	5	3	56	101	127.51	1	49.48	7.11	9.39	1
ACC_156_1	WARC-S-006-3	14	1	50	96	104.88	1	38.87	1.48	7.83	1
ACC_156_2	WARC-S-006-3	1	2	49	97	106.18	1	38.93	1.46	7.77	1
ACC_156_3	WARC-S-006-3	6	3	51	95	103.92	1	38.82	1.50	7.90	1
ACC_157_1	WARC-S-007-1	7	1	51	97	133.43	2	26.99	5.45	10.51	1
ACC_157_2	WARC-S-007-1	12	2	50	98	134.73	2	27.05	5.43	10.45	1
ACC_157_3	WARC-S-007-1	9	3	52	96	132.47	2	26.94	5.47	10.58	1
ACC_158_1	WARC-S-007-2	4	1	56	103	115.17	2	30.76	6.34	11.07	1
ACC_158_2	WARC-S-007-2	13	2	55	104	116.47	2	30.82	6.32	11.01	1
ACC_158_3	WARC-S-007-2	10	3	57	102	114.21	2	30.71	6.36	11.14	1
ACC_159_1	WARC-S-007-3	6	1	57	105	120.95	2	45.27	-0.42	14.29	1
ACC_159_2	WARC-S-007-3	11	2	56	106	122.25	2	45.33	-0.40	14.23	1
ACC_159_3	WARC-S-007-3	8	3	58	104	119.99	2	45.22	-0.44	14.36	1
ACC_160_1	WARC-S-008-1	9	1	54	102	115.15	4	30.60	0.96	5.65	1
ACC_160_2	WARC-S-008-1	2	2	53	103	116.45	4	30.66	0.94	5.59	1
ACC_160_3	WARC-S-008-1	15	3	55	101	114.19	4	30.55	0.98	5.72	1
ACC_161_1	WARC-S-008-2	12	1	55	103	161.04	4	40.45	-1.09	15.64	1
ACC_161_2	WARC-S-008-2	7	2	54	104	162.34	4	40.51	-1.07	15.58	1
ACC_161_3	WARC-S-008-2	4	3	56	102	160.08	4	40.40	-1.11	15.71	1
ACC_162_1	WARC-S-008-3	5	1	49	95	126.15	4	38.67	3.15	10.41	1
ACC_162_2	WARC-S-008-3	1	2	48	96	127.45	4	38.73	3.13	10.35	1
ACC_162_3	WARC-S-008-3	13	3	50	94	125.19	1	38.62	3.17	10.48	1
ACC_163_1	WARC-S-009-1	8	1	48	94	106.62	1	31.42	5.52	9.58	1
ACC_163_2	WARC-S-009-1	3	2	47	95	107.92	1	31.48	5.50	9.52	1
ACC_163_3	WARC-S-009-1	10	3	49	93	105.66	2	31.37	5.54	9.65	1
ACC_164_1	WARC-S-009-2	6	1	53	100	141.78	2	60.50	7.41	7.76	1
ACC_164_2	WARC-S-009-2	11	2	52	101	143.08	2	60.56	7.39	7.70	1
ACC_164_3	WARC-S-009-2	14	3	54	99	140.82	2	60.45	7.43	7.83	1
ACC_165_1	WARC-S-009-3	2	1	54	101	103.57	2	44.79	3.98	5.77	1
ACC_165_2	WARC-S-009-3	5	2	53	102	104.87	2	44.85	3.96	5.71	1
ACC_165_3	WARC-S-009-3	12	3	55	100	102.61	2	44.74	4.00	5.84	1
ACC_166_1	WARC-S-010-1	9	1	52	99	130.31	1	17.14	7.71	13.45	1
ACC_166_2	WARC-S-010-1	4	2	51	100	131.61	1	17.20	7.69	13.39	1
ACC_166_3	WARC-S-010-1	13	3	53	98	129.35	1	17.09	7.73	13.52	1
ACC_167_1	WARC-S-010-2	7	1	53	100	89.75	1	40.14	0.49	11.13	1
ACC_167_2	WARC-S-010-2	2	2	52	101	91.05	1	40.20	0.47	11.07	1
ACC_167_3	WARC-S-010-2	15	3	54	99	88.79	1	40.09	0.51	11.20	1
ACC_168_1	WARC-S-010-3	10	1	58	107	101.56	1	31.32	-0.29	6.90	1
ACC_168_2	WARC-S-010-3	5	2	57	108	102.86	1	31.38	-0.27	6.84	1
ACC_168_3	WARC-S-010-3	1	3	59	106	100.60	1	31.27	-0.31	6.97	1
ACC_169_1	WARC-S-012-1	14	1	59	109	130.08	1	47.07	3.67	6.89	1
ACC_169_2	WARC-S-012-1	3	2	58	110	131.38	1	47.13	3.65	6.83	1
ACC_169_3	WARC-S-012-1	8	3	60	108	129.12	1	47.02	3.69	6.96	1
ACC_170_1	WARC-S-012-2	6	1	51	98	140.21	1	29.96	4.72	9.86	1
ACC_170_2	WARC-S-012-2	11	2	50	99	141.51	1	30.02	4.70	9.80	1
ACC_170_3	WARC-S-012-2	4	3	52	97	139.25	1	29.91	4.74	9.93	1
ACC_171_1	WARC-S-012-3	7	1	52	99	129.60	1	37.01	3.72	16.07	1
ACC_171_2	WARC-S-012-3	12	2	51	100	130.90	1	37.07	3.70	16.01	1
ACC_171_3	WARC-S-012-3	9	3	53	98	128.64	1	36.96	3.74	16.14	1
ACC_172_1	WARC-S-013-1	2	1	54	101	124.24	1	43.45	-1.16	10.10	1
ACC_172_2	WARC-S-013-1	13	2	53	102	125.54	1	43.51	-1.14	10.04	1
ACC_172_3	WARC-S-013-1	10	3	55	100	123.28	1	43.40	-1.18	10.17	1
ACC_173_1	WARC-S-013-2	8	1	55	102	120.77	1	47.20	3.59	6.24	1
ACC_173_2	WARC-S-013-2	1	2	54	103	122.07	1	47.26	3.57	6.18	1
ACC_173_3	WARC-S-013-2	14	3	56	101	119.81	1	47.15	3.61	6.31	1
ACC_174_1	WARC-S-013-3	4	1	56	104	98.75	1	25.72	0.67	10.14	1
ACC_174_2	WARC-S-013-3	11	2	55	105	100.05	1	25.78	0.65	10.08	1
ACC_174_3	WARC-S-013-3	6	3	57	103	97.79	1	25.67	0.69	10.21	1
ACC_175_1	WARC-S-014-1	10	1	53	100	112.94	4	34.72	5.41	10.05	1
ACC_175_2	WARC-S-014-1	5	2	52	101	114.24	4	34.78	5.39	9.99	1
ACC_175_3	WARC-S-014-1	12	3	54	99	111.98	4	34.67	5.43	10.12	1
ACC_176_1	WARC-S-014-2	9	1	48	94	117.79	4	33.26	4.68	2.54	1
ACC_176_2	WARC-S-014-2	4	2	47	95	119.09	4	33.32	4.66	2.48	1
ACC_176_3	WARC-S-014-2	7	3	49	93	116.83	4	33.21	4.70	2.61	1
ACC_177_1	WARC-S-014-3	2	1	49	95	146.17	4	31.41	1.54	10.73	1
ACC_177_2	WARC-S-014-3	13	2	48	96	147.47	4	31.47	1.52	10.67	1
ACC_177_3	WARC-S-014-3	10	3	50	94	145.21	4	31.36	1.56	10.80	1
ACC_178_1	WARC-S-015-1	8	1	57	105	132.83	4	56.56	2.57	10.18	1
ACC_178_2	WARC-S-015-1	3	2	56	106	134.13	4	56.62	2.55	10.12	1
ACC_178_3	WARC-S-015-1	14	3	58	104	131.87	4	56.51	2.59	10.25	1
ACC_179_1	WARC-S-015-2	6	1	59	108	93.43	4	42.41	1.26	13.06	1
ACC_179_2	WARC-S-015-2	11	2	58	109	94.73	4	42.47	1.24	13.00	1
ACC_179_3	WARC-S-015-2	4	3	60	107	92.47	4	42.36	1.28	13.13	1
ACC_180_1	WARC-S-015-3	10	1	58	105	132.46	4	25.09	3.65	16.63	1
ACC_180_2	WARC-S-015-3	5	2	57	106	133.76	4	25.15	3.63	14.93	1
ACC_180_3	WARC-S-015-3	12	3	59	104	131.16	4	25.03	3.67	16.71	1
ACC_181_1	WARC-S-016-1	14	1	56	103	119.20	3	47.75	6.092	14.39	1
ACC_181_2	WARC-S-016-1	5	2	55	104	120.50	3	47.81	6.072	14.33	1
ACC_181_3	WARC-S-016-1	11	3	57	102	118.24	3	47.70	6.112	14.46	1
ACC_182_1	WARC-S-016-2	4	1	62	112	113.74	3	60.27	1.434	10.07	1
ACC_182_2	WARC-S-016-2	9	2	61	113	115.04	3	60.33	1.414	10.01	1
ACC_182_3	WARC-S-016-2	12	3	63	111	112.78	3	60.22	1.454	10.14	1
ACC_183_1	WARC-S-016-3	11	1	64	115	137.84	3	48.94	5.010	7.470	1
ACC_183_2	WARC-S-016-3	6	2	63	116	139.14	3	49.00	4.990	7.410	1
ACC_183_3	WARC-S-016-3	14	3	65	114	136.88	3	48.89	5.030	7.530	1
ACC_184_1	WARC-S-017-1	3	1	55	102	145.68	3	22.40	2.527	18.88	1
ACC_184_2	WARC-S-017-1	8	2	54	103	146.98	3	22.46	2.507	18.82	1
ACC_184_3	WARC-S-017-1	13	3	56	101	144.72	3	22.35	2.547	18.95	1
ACC_185_1	WARC-S-017-2	11	1	57	104	143.81	3	33.16	1.897	11.08	1
ACC_185_2	WARC-S-017-2	4	2	56	105	145.11	3	33.22	1.877	11.02	1
ACC_185_3	WARC-S-017-2	9	3	58	103	142.85	3	33.11	1.917	11.15	1
ACC_186_1	WARC-S-017-3	7	1	60	108	110.71	3	51.38	3.543	10.94	1
ACC_186_2	WARC-S-017-3	12	2	59	109	112.01	3	51.44	3.523	10.88	1
ACC_186_3	WARC-S-017-3	5	3	61	107	109.75	3	51.33	3.563	11.01	1
ACC_187_1	WARC-S-018-1	14	1	61	110	120.62	3	30.84	1.315	10.83	1
ACC_187_2	WARC-S-018-1	7	2	60	111	121.92	3	30.90	1.295	10.77	1
ACC_187_3	WARC-S-018-1	11	3	62	109	119.66	3	30.79	1.335	10.90	1
ACC_188_1	WARC-S-018-2	5	1	63	114	132.59	3	42.82	2.471	11.51	1
ACC_188_2	WARC-S-018-2	10	2	62	115	133.89	3	42.88	2.451	11.45	1
ACC_188_3	WARC-S-018-2	3	3	64	113	131.63	3	42.77	2.491	11.58	1
ACC_189_1	WARC-S-018-3	11	1	65	117	144.64	3	46.26	0.925	10.45	1
ACC_189_2	WARC-S-018-3	4	2	64	118	145.94	3	46.32	0.905	10.39	1
ACC_189_3	WARC-S-018-3	9	3	66	116	143.68	3	46.21	0.945	10.52	1
ACC_190_1	WARC-S-019-1	3	1	62	113	117.44	3	28.56	8.515	9.122	1
ACC_190_2	WARC-S-019-1	8	2	61	114	118.74	3	28.62	8.495	9.062	1
ACC_190_3	WARC-S-019-1	13	3	63	112	116.48	3	28.51	8.535	9.183	1
ACC_191_1	WARC-S-019-2	12	1	64	116	122.93	3	37.58	3.885	9.205	1
ACC_191_2	WARC-S-019-2	5	2	63	117	124.23	3	37.64	3.865	9.145	1
ACC_191_3	WARC-S-019-2	10	3	65	115	121.97	3	37.53	3.905	9.266	1
ACC_192_1	WARC-S-019-3	8	1	61	110	105.71	2	4.49	2.121	10.80	1
ACC_192_2	WARC-S-019-3	3	2	60	111	107.01	2	4.55	2.101	10.74	1
ACC_192_3	WARC-S-019-3	13	3	62	109	104.75	2	4.44	2.141	10.87	1
ACC_193_1	WARC-S-020-1	9	1	62	112	104.03	2	27.55	4.314	9.215	1
ACC_193_2	WARC-S-020-1	14	2	61	113	105.33	2	27.61	4.294	9.155	1
ACC_193_3	WARC-S-020-1	7	3	63	111	103.07	2	27.50	4.334	9.276	1
ACC_194_1	WARC-S-020-2	7	1	63	113	141.59	2	35.57	3.530	8.690	1
ACC_194_2	WARC-S-020-2	12	2	62	114	142.89	2	35.63	3.510	8.630	1
ACC_194_3	WARC-S-020-2	5	3	64	112	140.63	2	35.52	3.550	8.751	1
ACC_195_1	WARC-S-020-3	10	1	64	115	151.76	2	25.22	3.270	11.23	1
ACC_195_2	WARC-S-020-3	3	2	63	116	153.06	2	25.28	3.250	11.17	1
ACC_195_3	WARC-S-020-3	8	3	65	114	150.80	2	25.17	3.290	11.30	1
ACC_196_1	ZT-013-1	5	1	58	106	122.02	5	23.87	2.720	12.18	1
ACC_196_2	ZT-013-1	10	2	57	107	123.32	5	23.93	2.700	12.12	1
ACC_196_3	ZT-013-1	3	3	59	105	121.06	5	23.82	2.740	12.25	1
ACC_197_1	ZT-013-2	14	1	59	108	122.02	5	28.45	5.295	16.72	1
ACC_197_2	ZT-013-2	7	2	58	109	123.32	5	28.51	5.275	16.66	1
ACC_197_3	ZT-013-2	11	3	60	107	121.06	5	28.40	5.315	16.79	1
ACC_198_1	ZT-054-1	6	1	53	99	155.93	5	43.56	1.238	8.501	1
ACC_198_2	ZT-054-1	11	2	52	100	157.23	5	43.62	1.218	8.441	1
ACC_198_3	ZT-054-1	4	3	54	98	154.97	5	43.51	1.258	8.562	1
ACC_199_1	ZT-054-2	9	1	54	100	140.75	5	43.54	3.458	7.042	1
ACC_199_2	ZT-054-2	14	2	53	101	142.05	5	43.60	3.438	6.982	1
ACC_199_3	ZT-054-2	7	3	55	99	139.79	5	43.49	3.478	7.103	1
ACC_200_1	ZT-054-3	6	1	56	103	117.62	5	43.56	4.089	5.386	1
ACC_200_2	ZT-054-3	11	2	55	104	118.92	5	43.62	4.069	5.326	1
ACC_200_3	ZT-054-3	4	3	57	102	116.66	5	43.51	4.109	5.447	1
	Note: DTF (days to 50% flowering), DTM (days to 90% Maturity), PH (plant height), PHFB (plant height to the first branch), LCBZ (length of capsule-bearing zone), IL (internode length), CL (capsule length), CW (capsule width), PBPP (primary branches per plant), CMSP (capsules on the main stem per plant), CPP (capsules per plant), SPC (seeds per capsule), TSW (1000 seed weight), OC (oil content), S…
Note: DTF (days to 50% flowering), DTM (days to 90% Maturity), PH (plant height), PHFB (plant height to the first branch), LCBZ (length of capsule-bearing zone), IL (internode length), CL (capsule length), CW (capsule width), PBPP (primary branches per plant), CMSP (capsules on the main stem per plant), CPP (capsules per plant), SPC (seeds per capsule), TSW (1000 seed weight), OC (oil content), S…	SCC: (1= white; 2= brown, 3= medium brown; 4= cream, 5= light brown; 6= tan; 7= black)
SCC: (1= white; 2= brown, 3= medium brown; 4= cream, 5= light brown; 6= tan; 7= black)
