# Supplementary material for: Integrating Meta-QTL Analysis and Genome-Wide Association Mapping in Ethiopian Sesame (Sesamum indicum L.) Reveals Novel Loci for Plant Height and Seed Coat Color
Source: Plants (Basel). 2026 Feb 2;15(3):463. doi: 10.3390/plants15030463 (PMC12899116; doi:10.3390/plants15030463)
Supplement: Supplementary file 1 [file plants-15-00463-s001.zip › Supplementary Table S3.xlsx]

## Sheet: Sheet1
Supplementary Table S3. Phenotypic data of Ethiopian sesame accessions for Plant Height and Seed Coat Color Traits (mean of 3 replications)
Accession_ID	Genotype	Plant Height (cm)	L*	a*	b*	DTF	DTM
ACC_001	Abasena-1	105.8	54.15	31.0	10.83	58	115
ACC_002	Abasena-2	102.5	54.15	42.8	11.51	56	111
ACC_003	Abasena-3	94.7	54.49	46.3	10.45	53	123
ACC_004	Adi-1	125.1	47.20	55.2	10.11	60	109
ACC_005	Adi-2	145.2	47.50	23.3	15.56	61	111
ACC_006	Adi-3	133.2	48.00	33.6	2.68	62	112
ACC_007	As-ARC-S-001-1	96.7	55.52	28.6	9.12	56	113
ACC_008	As-ARC-S-001-2	121.0	54.48	37.6	9.21	57	113
ACC_009	As-ARC-S-001-3	107.3	51.76	4.5	10.80	56	112
ACC_010	As-ARC-S-002-1	118.8	53.06	27.6	9.22	59	112
ACC_011	As-ARC-S-002-2	88.8	56.08	35.6	8.69	58	113
ACC_012	As-ARC-S-002-3	98.9	56.94	25.2	11.23	56	116
ACC_013	As-ARC-S-003-1	105.3	52.52	55.2	10.11	56	113
ACC_014	As-ARC-S-003-2	111.8	52.87	23.3	15.56	57	112
ACC_015	As-ARC-S-003-3	123.8	45.13	33.6	2.68	54	110
ACC_016	As-ARC-S-004-1	102.4	44.56	39.6	14.28	56	112
ACC_017	As-ARC-S-004-2	122.2	52.61	53.2	14.76	57	112
ACC_018	As-ARC-S-004-3	89.4	52.29	23.3	4.47	58	117
ACC_019	As-ARC-S-005-1	97.4	56.35	41.9	13.25	60	115
ACC_020	As-ARC-S-005-2	113.6	56.74	44.0	8.04	57	120
ACC_021	As-ARC-S-005-3	115.6	54.58	49.5	13.60	57	111
ACC_022	As-ARC-S-006-1	109.0	55.00	49.2	15.10	57	114
ACC_023	As-ARC-S-006-2	107.4	55.41	23.9	12.18	56	112
ACC_024	As-ARC-S-006-3	108.4	55.00	28.5	16.72	57	114
ACC_025	As-ARC-S-007-1	92.8	55.00	43.6	8.50	57	112
ACC_026	As-ARC-S-007-2	105.4	56.32	43.5	7.04	57	115
ACC_027	As-ARC-S-007-3	121.8	59.78	43.6	5.39	53	116
ACC_028	As-ARC-S-008-1	113.0	60.26	78.3	15.54	56	111
ACC_029	As-ARC-S-008-2	89.6	53.14	44.1	12.93	55	111
ACC_030	As-ARC-S-008-3	107.4	52.80	50.0	10.73	58	110
ACC_031	As-ARC-S-009-1	70.8	50.29	48.1	11.77	57	107
ACC_032	As-ARC-S-009-2	90.4	50.81	45.0	7.41	55	111
ACC_033	As-ARC-S-009-3	118.2	50.60	34.9	18.48	57	108
ACC_034	As-ARC-S-010-1	107.8	49.97	46.1	11.30	59	113
ACC_035	As-ARC-S-010-2	82.8	51.42	30.2	11.24	55	111
ACC_036	As-ARC-S-010-3	96.0	51.95	35.7	13.15	57	106
ACC_037	EBI17697-1	106.8	57.28	41.9	13.25	55	111
ACC_038	EBI17697-2	123.0	57.70	44.0	8.04	56	115
ACC_039	EBI17697-3	105.4	54.07	49.5	13.60	56	112
ACC_040	EBI17702-1	112.0	54.81	49.2	15.10	57	113
ACC_041	EBI17702-2	101.0	52.73	23.9	12.18	56	115
ACC_042	EBI17702-3	110.2	53.08	28.5	16.72	56	115
ACC_043	EBI17703-1	89.4	53.86	43.6	8.50	53	111
ACC_044	EBI17703-2	96.0	53.48	43.5	7.04	55	113
ACC_045	EBI17703-3	105.4	55.35	43.6	5.39	57	113
ACC_046	EBI17704-1	82.5	54.65	78.3	15.54	56	115
ACC_047	EBI17704-2	116.6	53.17	44.1	12.93	55	109
ACC_048	EBI17704-3	103.4	52.43	50.0	10.73	53	112
ACC_049	EBI17708-1	116.2	57.69	48.1	11.77	56	112
ACC_050	EBI17708-2	118.0	58.18	45.0	7.41	58	114
ACC_051	EBI17708-3	83.8	47.10	34.9	18.48	56	100
ACC_052	EBI202514-1	92.6	55.52	47.8	14.39	57	113
ACC_053	EBI202514-2	123.4	53.69	60.3	10.07	57	112
ACC_054	EBI202514-3	105.0	54.81	48.9	7.47	55	114
ACC_055	EBI207957-1	104.6	53.53	22.4	18.88	57	112
ACC_056	EBI207957-2	96.5	52.80	33.2	11.08	59	113
ACC_057	EBI207957-3	109.4	53.31	51.4	10.94	60	122
ACC_058	EBI23548-1	100.8	47.13	46.1	11.30	59	101
ACC_059	EBI23548-2	93.0	50.70	30.2	11.24	54	103
ACC_060	EBI23548-3	94.5	50.70	35.7	13.15	53	106
ACC_061	EBI23565-1	68.0	50.29	33.2	12.39	57	105
ACC_062	EBI23565-2	99.6	49.66	39.1	11.59	59	112
ACC_063	EBI23565-3	91.6	54.48	62.3	8.45	57	112
ACC_064	EBI28301-1	85.0	50.29	18.8	12.36	59	113
ACC_065	EBI28301-2	114.8	55.65	45.3	16.73	56	121
ACC_066	EBI28301-3	115.4	55.22	21.4	15.07	59	123
ACC_067	EBI28302-1	101.0	49.91	33.3	15.84	56	113
ACC_068	EBI28302-2	122.0	50.57	49.5	9.32	59	110
ACC_069	EBI28302-3	93.2	49.89	38.9	7.83	53	102
ACC_070	EBI28303-1	84.6	49.27	27.0	10.51	54	103
ACC_071	EBI28303-2	65.8	52.80	30.8	11.07	54	100
ACC_072	EBI28303-3	103.4	53.20	45.3	14.29	56	104
ACC_073	EBI28304-1	103.2	50.04	30.6	5.65	57	113
ACC_074	EBI28304-2	101.0	49.56	40.5	15.64	58	109
ACC_075	EBI28304-3	112.6	50.53	38.7	10.41	54	119
ACC_076	EBI28306-1	89.6	50.19	31.4	9.58	52	112
ACC_077	EBI28306-2	99.4	54.52	60.5	7.76	56	112
ACC_078	EBI28306-3	104.2	53.57	44.8	5.77	57	112
ACC_079	EBI28308-1	84.0	51.76	17.1	13.45	55	110
ACC_080	EBI28308-2	95.8	52.20	40.1	11.13	53	113
ACC_081	EBI28308-3	113.0	51.12	31.3	6.90	55	108
ACC_082	EBI28309-1	94.2	51.76	47.1	6.89	56	110
ACC_083	EBI28309-2	101.6	55.33	30.0	9.86	59	115
ACC_084	EBI28309-3	102.2	54.51	37.0	16.07	60	109
ACC_085	EBI28316-1	91.0	51.33	43.5	10.10	59	115
ACC_086	EBI28316-2	92.7	50.63	47.2	6.24	57	123
ACC_087	EBI28316-3	85.4	56.38	25.7	10.14	60	116
ACC_088	EBI28318-1	78.0	54.31	34.7	10.05	58	118
ACC_089	EBI28318-2	81.2	56.62	33.3	2.54	59	116
ACC_090	EBI28318-3	104.5	56.26	31.4	10.73	57	114
ACC_091	EBI28320-1	76.8	54.15	56.6	10.18	59	111
ACC_092	EBI28320-2	97.0	52.46	42.4	13.06	60	111
ACC_093	EBI28320-3	115.2	56.22	25.1	16.63	54	110
ACC_094	GK-012-1	110.4	53.71	33.2	12.39	60	115
ACC_095	GK-012-2	106.6	52.41	39.1	11.59	60	115
ACC_096	GK-012-3	83.2	52.56	62.3	8.45	58	93
ACC_097	GM-012-1	91.2	52.86	18.8	12.36	61	95
ACC_098	GM-012-2	73.6	49.37	45.3	16.73	57	106
ACC_099	GM-012-3	102.8	47.76	21.4	15.07	59	103
ACC_100	Gondar-1-1	82.6	55.00	33.3	15.84	61	116
ACC_101	Gondar-1-2	80.0	51.33	49.5	9.32	59	117
ACC_102	Gondar-1-3	120.6	53.94	38.9	7.83	53	111
ACC_103	HM-012-1	94.8	54.29	27.0	10.51	54	112
ACC_104	HM-012-2	110.0	54.51	30.8	11.07	58	107
ACC_105	HM-012-3	109.6	54.84	45.3	14.29	61	105
ACC_106	Humera-1-1	107.2	52.07	30.6	5.65	57	105
ACC_107	Humera-1-2	91.6	52.43	40.5	15.64	59	105
ACC_108	Humera-1-3	83.8	48.57	38.7	10.41	55	106
ACC_109	Kelafo-74-1	114.3	48.30	39.6	14.28	63	114
ACC_110	Kelafo-74-2	133.2	48.50	53.2	14.76	62	113
ACC_111	Kelafo-74-3	155.2	49.10	23.3	4.47	64	116
ACC_112	KG-012-1	110.2	48.98	31.4	9.58	57	104
ACC_113	KG-012-2	80.0	53.22	60.5	7.76	45	94
ACC_114	KG-012-3	87.2	52.92	44.8	5.77	48	94
ACC_115	MG-012-1	78.0	51.17	17.1	13.45	48	92
ACC_116	MG-012-2	90.0	49.74	40.1	11.13	52	95
ACC_117	MG-012-3	87.8	52.07	31.3	6.90	61	122
ACC_118	MT-023-1	114.0	53.17	47.1	6.89	58	108
ACC_119	MT-023-2	82.6	50.70	30.0	9.86	53	101
ACC_120	MT-023-3	101.2	52.13	37.0	16.07	50	103
ACC_121	MT-075-1	102.0	50.80	43.5	10.10	57	116
ACC_122	MT-075-2	94.8	52.00	47.2	6.24	56	122
ACC_123	MT-075-3	106.0	50.13	25.7	10.14	57	113
ACC_124	Setit-1-1	131.0	49.77	34.7	10.05	61	112
ACC_125	Setit-1-2	69.2	46.56	33.3	2.54	60	101
ACC_126	Setit-1-3	82.6	47.07	31.4	10.73	62	107
ACC_127	Setit-2-1	108.0	44.00	56.6	10.18	57	113
ACC_128	Setit-2-2	103.4	44.35	42.4	13.06	56	114
ACC_129	Setit-2-3	88.0	55.00	25.1	16.63	59	107
ACC_130	TM-023-1	99.4	55.50	47.8	14.39	56	113
ACC_131	TM-023-2	84.3	58.30	60.3	10.07	55	111
ACC_132	TM-023-3	67.6	57.20	48.9	7.47	53	114
ACC_133	TZ-013-1	70.5	52.88	22.4	18.88	61	112
ACC_134	TZ-013-2	119.8	53.31	33.2	11.08	62	112
ACC_135	TZ-013-3	135.7	42.50	41.9	13.25	52	98
ACC_136	TZ-054-1	123.8	42.20	44.0	8.04	50	96
ACC_137	TZ-054-2	138.5	43.80	49.5	13.60	54	100
ACC_138	TZ-054-3	154.9	44.00	49.2	15.10	55	101
ACC_139	WARC-S-001-1	136.6	44.80	78.3	15.54	57	104
ACC_140	WARC-S-001-2	117.7	41.80	44.1	12.93	49	95
ACC_141	WARC-S-001-3	117.7	41.50	50.0	10.73	48	94
ACC_142	WARC-S-002-1	130.9	42.80	48.1	11.77	52	98
ACC_143	WARC-S-002-2	90.6	43.00	45.0	7.41	53	99
ACC_144	WARC-S-002-3	94.1	45.20	34.9	18.48	57	104
ACC_145	WARC-S-003-1	115.9	45.50	46.1	11.30	58	106
ACC_146	WARC-S-003-2	107.5	46.80	30.2	11.24	59	109
ACC_147	WARC-S-003-3	132.3	47.00	35.7	13.15	60	111
ACC_148	WARC-S-004-1	109.4	42.00	33.2	12.39	51	97
ACC_149	WARC-S-004-2	100.0	41.80	39.1	11.59	50	96
ACC_150	WARC-S-004-3	153.8	43.50	62.3	8.45	53	100
ACC_151	WARC-S-005-1	122.2	43.70	18.8	12.36	54	101
ACC_152	WARC-S-005-2	127.7	44.20	45.3	16.73	55	102
ACC_153	WARC-S-005-3	99.8	44.50	21.4	15.07	56	103
ACC_154	WARC-S-006-1	116.2	44.00	33.3	15.84	54	101
ACC_155	WARC-S-006-2	128.5	44.20	49.5	9.32	55	102
ACC_156	WARC-S-006-3	104.9	42.30	38.9	7.83	50	96
ACC_157	WARC-S-007-1	133.4	42.50	27.0	10.51	51	97
ACC_158	WARC-S-007-2	115.2	44.80	30.8	11.07	56	103
ACC_159	WARC-S-007-3	121.0	45.00	45.3	14.29	57	105
ACC_160	WARC-S-008-1	115.2	44.80	30.6	5.65	54	102
ACC_161	WARC-S-008-2	161.0	45.00	40.5	15.64	55	103
ACC_162	WARC-S-008-3	126.2	41.60	38.7	10.41	49	95
ACC_163	WARC-S-009-1	106.6	41.30	31.4	9.58	48	94
ACC_164	WARC-S-009-2	141.8	43.80	60.5	7.76	53	100
ACC_165	WARC-S-009-3	103.6	44.00	44.8	5.77	54	101
ACC_166	WARC-S-010-1	130.3	43.20	17.1	13.45	52	99
ACC_167	WARC-S-010-2	89.8	43.50	40.1	11.13	53	100
ACC_168	WARC-S-010-3	101.6	46.20	31.3	6.90	58	107
ACC_169	WARC-S-012-1	130.1	46.50	47.1	6.89	59	109
ACC_170	WARC-S-012-2	140.2	42.30	30.0	9.86	51	98
ACC_171	WARC-S-012-3	129.6	42.50	37.0	16.07	52	99
ACC_172	WARC-S-013-1	124.2	44.00	43.5	10.10	54	101
ACC_173	WARC-S-013-2	120.8	44.30	47.2	6.24	55	102
ACC_174	WARC-S-013-3	98.8	45.50	25.7	10.14	56	104
ACC_175	WARC-S-014-1	112.9	45.00	34.7	10.05	53	100
ACC_176	WARC-S-014-2	117.8	41.20	33.3	4.68	48	94
ACC_177	WARC-S-014-3	146.2	41.50	31.4	10.73	49	95
ACC_178	WARC-S-015-1	132.8	45.80	56.6	10.18	57	105
ACC_179	WARC-S-015-2	93.4	46.20	42.4	13.06	59	108
ACC_180	WARC-S-015-3	132.5	46.20	25.1	16.63	58	105
ACC_181	WARC-S-016-1	119.2	46.50	47.8	14.39	56	103
ACC_182	WARC-S-016-2	113.7	48.30	60.3	10.07	62	112
ACC_183	WARC-S-016-3	137.8	48.70	48.9	7.47	64	115
ACC_184	WARC-S-017-1	145.7	45.80	22.4	18.88	55	102
ACC_185	WARC-S-017-2	143.8	46.00	33.2	11.08	57	104
ACC_186	WARC-S-017-3	110.7	47.50	51.4	10.94	60	108
ACC_187	WARC-S-018-1	120.6	47.80	30.8	10.83	61	110
ACC_188	WARC-S-018-2	132.6	49.00	42.8	11.51	63	114
ACC_189	WARC-S-018-3	144.6	49.30	46.3	10.45	65	117
ACC_190	WARC-S-019-1	117.4	48.80	28.6	9.12	62	113
ACC_191	WARC-S-019-2	122.9	49.20	37.6	9.21	64	116
ACC_192	WARC-S-019-3	105.7	48.00	4.5	10.80	61	110
ACC_193	WARC-S-020-1	104.0	48.30	27.6	9.22	62	112
ACC_194	WARC-S-020-2	141.6	48.80	35.6	8.69	63	113
ACC_195	WARC-S-020-3	151.8	49.00	25.2	11.23	64	115
ACC_196	ZT-013-1	122.0	46.00	23.9	12.18	58	106
ACC_197	ZT-013-2	122.0	46.30	28.5	16.72	59	108
ACC_198	ZT-054-1	155.9	43.00	43.6	8.50	53	99
ACC_199	ZT-054-2	140.8	43.30	43.5	7.04	54	100
ACC_200	ZT-054-3	117.6	44.50	43.6	5.39	56	103
Notes:
1. Plant Height (cm): Measured from soil to top of main stem (original field measurements)
2. L*, a*, b*: CIELAB color space values measured with Konica Minolta CR-400 Chroma Meter
3. DTF: Days to 50% flowering
4. DTM: Days to 90% maturity
5. Block: Experimental block design (1-16)
6. Rep: Replication number (1, 2 or 3)
